# Supplementary material for: Engineering flexible superblack materials
Source: Nat Commun. 2025 May 19;16:4650. doi: 10.1038/s41467-025-59876-y (PMC12089317; doi:10.1038/s41467-025-59876-y)
Supplement: Supplementary file 8 — Source Data [file 41467_2025_59876_MOESM8_ESM.xlsx]

## Sheet: Figure4a H15G1 Tunable laser
99% Reference
450nm wavelength			500nm wavelength			532nm wavelength			550nm wavelength			600nm wavelength			650nm wavelength			700 nm wavelength			750nm wavelength
Software Version:	1.0.0.3		Software Version:	1.0.0.3		Software Version:	1.0.0.3		Software Version:	1.0.0.3		Software Version:	1.0.0.3		Software Version:	1.0.0.3		Software Version:	1.0.0.3		Software Version:	1.0.0.3
TimeStamp:		2024-07-01 17:14:27	TimeStamp:		2024-07-01 17:15:52	TimeStamp:		2024-07-01 17:05:05	TimeStamp:		2024-07-01 17:20:03	TimeStamp:		2024-07-01 17:21:41	TimeStamp:		2024-07-01 17:23:16	TimeStamp:		2024-07-01 17:24:50	TimeStamp:		2024-07-01 17:26:36
Detector Serial Number:		339731	Detector Serial Number:		339731	Detector Serial Number:		339731	Detector Serial Number:		339731	Detector Serial Number:		339731	Detector Serial Number:		339731	Detector Serial Number:		339731	Detector Serial Number:		339731
Calibration Name:		Amps	Calibration Name:		Amps	Calibration Name:		Amps	Calibration Name:		Amps	Calibration Name:		Amps	Calibration Name:		Amps	Calibration Name:		Amps	Calibration Name:		Amps
Calibrated Units:		Amps	Calibrated Units:		Amps	Calibrated Units:		Amps	Calibrated Units:		Amps	Calibrated Units:		Amps	Calibrated Units:		Amps	Calibrated Units:		Amps	Calibrated Units:		Amps
Comment:			Comment:			Comment:			Comment:			Comment:			Comment:			Comment:			Comment:
Number of Samples:		61	Number of Samples:		61	Number of Samples:		61	Number of Samples:		61	Number of Samples:		61	Number of Samples:		61	Number of Samples:		61	Number of Samples:		61
Sample Interval (sec):		1	Sample Interval (sec):		1	Sample Interval (sec):		1	Sample Interval (sec):		1	Sample Interval (sec):		1	Sample Interval (sec):		1	Sample Interval (sec):		1	Sample Interval (sec):		1
Averaging Period (sec):		1	Averaging Period (sec):		1	Averaging Period (sec):		1	Averaging Period (sec):		1	Averaging Period (sec):		1	Averaging Period (sec):		1	Averaging Period (sec):		1	Averaging Period (sec):		1
Scan Duration (sec):		60.0063	Scan Duration (sec):		60.0227	Scan Duration (sec):		60.0348	Scan Duration (sec):		60.073	Scan Duration (sec):		60.0235	Scan Duration (sec):		60.0274	Scan Duration (sec):		60.0392	Scan Duration (sec):		60.0933
Minimum Value:		6.18206e-06	Minimum Value:		7.50554e-06	Minimum Value:		1.61082e-05	Minimum Value:		1.42557e-05	Minimum Value:		1.80918e-05	Minimum Value:		1.9516e-05	Minimum Value:		2.30688e-05	Minimum Value:		2.35563e-05
Maximum Value:		6.23287e-06	Maximum Value:		7.52941e-06	Maximum Value:		1.62167e-05	Maximum Value:		1.43382e-05	Maximum Value:		1.81246e-05	Maximum Value:		1.95755e-05	Maximum Value:		2.3148e-05	Maximum Value:		2.3595e-05
Range:		5.08094e-08	Range:		2.3872e-08	Range:		1.08556e-07	Range:		8.25114e-08	Range:		3.27557e-08	Range:		5.94543e-08	Range:		7.91729e-08	Range:		3.86657e-08
Average Value:		6.20817e-06	Average Value:		7.51369e-06	Average Value:		1.6193e-05	Average Value:		1.43064e-05	Average Value:		1.8107e-05	Average Value:		1.95533e-05	Average Value:		2.31227e-05	Average Value:		2.35701e-05
Standard Deviation:		1.16112e-08	Standard Deviation:		5.91122e-09	Standard Deviation:		2.22168e-08	Standard Deviation:		2.37687e-08	Standard Deviation:		6.86307e-09	Standard Deviation:		1.66238e-08	Standard Deviation:		1.52156e-08	Standard Deviation:		9.65677e-09
COV (%):		0.187031	COV (%):		0.0786727	COV (%):		0.1372	COV (%):		0.16614	COV (%):		0.0379029	COV (%):		0.0850179	COV (%):		0.0658035	COV (%):		0.0409705
Data Points:			Data Points:			Data Points:			Data Points:			Data Points:			Data Points:			Data Points:			Data Points:
0	2024-07-01 17:14:27	6.21156e-06	0	2024-07-01 17:15:52	7.52941e-06	0	2024-07-01 17:05:05	1.61082e-05	0	2024-07-01 17:20:03	1.42557e-05	0	2024-07-01 17:21:41	1.8107e-05	0	2024-07-01 17:23:16	1.95251e-05	0	2024-07-01 17:24:50	2.30688e-05	0	2024-07-01 17:26:36	2.35661e-05
1	2024-07-01 17:14:28	6.21268e-06	1	2024-07-01 17:15:53	7.52809e-06	1	2024-07-01 17:05:07	1.61182e-05	1	2024-07-01 17:20:04	1.42591e-05	1	2024-07-01 17:21:42	1.81067e-05	1	2024-07-01 17:23:17	1.95346e-05	1	2024-07-01 17:24:51	2.30835e-05	1	2024-07-01 17:26:37	2.35647e-05
2	2024-07-01 17:14:29	6.21061e-06	2	2024-07-01 17:15:54	7.52809e-06	2	2024-07-01 17:05:08	1.61275e-05	2	2024-07-01 17:20:05	1.42622e-05	2	2024-07-01 17:21:43	1.81033e-05	2	2024-07-01 17:23:18	1.95443e-05	2	2024-07-01 17:24:52	2.30984e-05	2	2024-07-01 17:26:38	2.35632e-05
3	2024-07-01 17:14:30	6.20752e-06	3	2024-07-01 17:15:55	7.52832e-06	3	2024-07-01 17:05:08	1.61413e-05	3	2024-07-01 17:20:06	1.42642e-05	3	2024-07-01 17:21:44	1.81024e-05	3	2024-07-01 17:23:19	1.95462e-05	3	2024-07-01 17:24:53	2.30963e-05	3	2024-07-01 17:26:39	2.35656e-05
4	2024-07-01 17:14:31	6.20539e-06	4	2024-07-01 17:15:56	7.52631e-06	4	2024-07-01 17:05:09	1.61498e-05	4	2024-07-01 17:20:07	1.4263e-05	4	2024-07-01 17:21:45	1.81015e-05	4	2024-07-01 17:23:20	1.95468e-05	4	2024-07-01 17:24:54	2.31057e-05	4	2024-07-01 17:26:40	2.35669e-05
5	2024-07-01 17:14:32	6.20185e-06	5	2024-07-01 17:15:57	7.52605e-06	5	2024-07-01 17:05:11	1.61546e-05	5	2024-07-01 17:20:08	1.42714e-05	5	2024-07-01 17:21:46	1.81013e-05	5	2024-07-01 17:23:21	1.95512e-05	5	2024-07-01 17:24:55	2.31134e-05	5	2024-07-01 17:26:41	2.35644e-05
6	2024-07-01 17:14:33	6.20602e-06	6	2024-07-01 17:15:58	7.52477e-06	6	2024-07-01 17:05:12	1.61618e-05	6	2024-07-01 17:20:09	1.42673e-05	6	2024-07-01 17:21:47	1.81012e-05	6	2024-07-01 17:23:22	1.9553e-05	6	2024-07-01 17:24:56	2.31042e-05	6	2024-07-01 17:26:42	2.35657e-05
7	2024-07-01 17:14:34	6.20833e-06	7	2024-07-01 17:15:59	7.52294e-06	7	2024-07-01 17:05:13	1.61774e-05	7	2024-07-01 17:20:10	1.42626e-05	7	2024-07-01 17:21:48	1.81118e-05	7	2024-07-01 17:23:23	1.95501e-05	7	2024-07-01 17:24:57	2.30949e-05	7	2024-07-01 17:26:43	2.35633e-05
8	2024-07-01 17:14:35	6.2121e-06	8	2024-07-01 17:16:00	7.51987e-06	8	2024-07-01 17:05:14	1.61853e-05	8	2024-07-01 17:20:11	1.42675e-05	8	2024-07-01 17:21:49	1.81126e-05	8	2024-07-01 17:23:24	1.95455e-05	8	2024-07-01 17:24:58	2.31136e-05	8	2024-07-01 17:26:44	2.35617e-05
9	2024-07-01 17:14:36	6.20983e-06	9	2024-07-01 17:16:01	7.51569e-06	9	2024-07-01 17:05:15	1.61859e-05	9	2024-07-01 17:20:12	1.42712e-05	9	2024-07-01 17:21:50	1.81062e-05	9	2024-07-01 17:23:25	1.95528e-05	9	2024-07-01 17:24:59	2.31256e-05	9	2024-07-01 17:26:45	2.35621e-05
10	2024-07-01 17:14:37	6.20633e-06	10	2024-07-01 17:16:02	7.51732e-06	10	2024-07-01 17:05:15	1.61917e-05	10	2024-07-01 17:20:13	1.42752e-05	10	2024-07-01 17:21:51	1.8107e-05	10	2024-07-01 17:23:26	1.95545e-05	10	2024-07-01 17:25:00	2.31352e-05	10	2024-07-01 17:26:46	2.35563e-05
11	2024-07-01 17:14:38	6.20853e-06	11	2024-07-01 17:16:03	7.51704e-06	11	2024-07-01 17:05:16	1.62024e-05	11	2024-07-01 17:20:14	1.42772e-05	11	2024-07-01 17:21:52	1.8106e-05	11	2024-07-01 17:23:27	1.95508e-05	11	2024-07-01 17:25:01	2.31412e-05	11	2024-07-01 17:26:47	2.35621e-05
12	2024-07-01 17:14:39	6.20542e-06	12	2024-07-01 17:16:04	7.51726e-06	12	2024-07-01 17:05:17	1.61979e-05	12	2024-07-01 17:20:15	1.42776e-05	12	2024-07-01 17:21:53	1.81023e-05	12	2024-07-01 17:23:28	1.95559e-05	12	2024-07-01 17:25:02	2.31391e-05	12	2024-07-01 17:26:48	2.35635e-05
13	2024-07-01 17:14:40	6.20093e-06	13	2024-07-01 17:16:05	7.51683e-06	13	2024-07-01 17:05:19	1.61938e-05	13	2024-07-01 17:20:16	1.42823e-05	13	2024-07-01 17:21:54	1.81027e-05	13	2024-07-01 17:23:29	1.95535e-05	13	2024-07-01 17:25:03	2.31435e-05	13	2024-07-01 17:26:49	2.35586e-05
14	2024-07-01 17:14:41	6.20631e-06	14	2024-07-01 17:16:06	7.51363e-06	14	2024-07-01 17:05:20	1.61966e-05	14	2024-07-01 17:20:17	1.42852e-05	14	2024-07-01 17:21:55	1.80993e-05	14	2024-07-01 17:23:30	1.95577e-05	14	2024-07-01 17:25:04	2.3148e-05	14	2024-07-01 17:26:50	2.35597e-05
15	2024-07-01 17:14:42	6.20679e-06	15	2024-07-01 17:16:07	7.51443e-06	15	2024-07-01 17:05:21	1.61979e-05	15	2024-07-01 17:20:18	1.4286e-05	15	2024-07-01 17:21:56	1.81049e-05	15	2024-07-01 17:23:31	1.95665e-05	15	2024-07-01 17:25:05	2.31448e-05	15	2024-07-01 17:26:51	2.35603e-05
16	2024-07-01 17:14:43	6.19916e-06	16	2024-07-01 17:16:08	7.51318e-06	16	2024-07-01 17:05:21	1.61982e-05	16	2024-07-01 17:20:19	1.42981e-05	16	2024-07-01 17:21:57	1.811e-05	16	2024-07-01 17:23:32	1.95722e-05	16	2024-07-01 17:25:06	2.31455e-05	16	2024-07-01 17:26:52	2.35635e-05
17	2024-07-01 17:14:44	6.21257e-06	17	2024-07-01 17:16:09	7.51347e-06	17	2024-07-01 17:05:22	1.6199e-05	17	2024-07-01 17:20:20	1.42952e-05	17	2024-07-01 17:21:58	1.81141e-05	17	2024-07-01 17:23:33	1.95732e-05	17	2024-07-01 17:25:07	2.31447e-05	17	2024-07-01 17:26:53	2.35631e-05
18	2024-07-01 17:14:45	6.21575e-06	18	2024-07-01 17:16:10	7.51366e-06	18	2024-07-01 17:05:23	1.61982e-05	18	2024-07-01 17:20:21	1.43082e-05	18	2024-07-01 17:21:59	1.81179e-05	18	2024-07-01 17:23:34	1.9574e-05	18	2024-07-01 17:25:08	2.31446e-05	18	2024-07-01 17:26:54	2.35616e-05
19	2024-07-01 17:14:46	6.21687e-06	19	2024-07-01 17:16:11	7.51435e-06	19	2024-07-01 17:05:25	1.62033e-05	19	2024-07-01 17:20:22	1.4312e-05	19	2024-07-01 17:22:00	1.81115e-05	19	2024-07-01 17:23:35	1.95736e-05	19	2024-07-01 17:25:09	2.31392e-05	19	2024-07-01 17:26:55	2.35621e-05
20	2024-07-01 17:14:47	6.22378e-06	20	2024-07-01 17:16:12	7.51397e-06	20	2024-07-01 17:05:26	1.62052e-05	20	2024-07-01 17:20:23	1.4313e-05	20	2024-07-01 17:22:01	1.81111e-05	20	2024-07-01 17:23:36	1.95675e-05	20	2024-07-01 17:25:10	2.31362e-05	20	2024-07-01 17:26:56	2.35592e-05
21	2024-07-01 17:14:48	6.23287e-06	21	2024-07-01 17:16:13	7.51395e-06	21	2024-07-01 17:05:27	1.62041e-05	21	2024-07-01 17:20:24	1.43075e-05	21	2024-07-01 17:22:02	1.81074e-05	21	2024-07-01 17:23:37	1.95695e-05	21	2024-07-01 17:25:11	2.31367e-05	21	2024-07-01 17:26:57	2.3558e-05
22	2024-07-01 17:14:49	6.23069e-06	22	2024-07-01 17:16:14	7.51215e-06	22	2024-07-01 17:05:28	1.621e-05	22	2024-07-01 17:20:25	1.42996e-05	22	2024-07-01 17:22:03	1.81046e-05	22	2024-07-01 17:23:38	1.95698e-05	22	2024-07-01 17:25:12	2.31387e-05	22	2024-07-01 17:26:58	2.35602e-05
23	2024-07-01 17:14:50	6.22504e-06	23	2024-07-01 17:16:15	7.51068e-06	23	2024-07-01 17:05:29	1.62067e-05	23	2024-07-01 17:20:26	1.43008e-05	23	2024-07-01 17:22:04	1.80987e-05	23	2024-07-01 17:23:39	1.95735e-05	23	2024-07-01 17:25:13	2.31406e-05	23	2024-07-01 17:26:59	2.35607e-05
24	2024-07-01 17:14:51	6.22466e-06	24	2024-07-01 17:16:16	7.50983e-06	24	2024-07-01 17:05:30	1.6207e-05	24	2024-07-01 17:20:27	1.4308e-05	24	2024-07-01 17:22:05	1.81004e-05	24	2024-07-01 17:23:40	1.95752e-05	24	2024-07-01 17:25:14	2.31367e-05	24	2024-07-01 17:27:00	2.35603e-05
25	2024-07-01 17:14:52	6.22728e-06	25	2024-07-01 17:16:17	7.51026e-06	25	2024-07-01 17:05:30	1.62149e-05	25	2024-07-01 17:20:28	1.43165e-05	25	2024-07-01 17:22:06	1.81003e-05	25	2024-07-01 17:23:41	1.95755e-05	25	2024-07-01 17:25:15	2.31332e-05	25	2024-07-01 17:27:01	2.35614e-05
26	2024-07-01 17:14:53	6.23218e-06	26	2024-07-01 17:16:18	7.51125e-06	26	2024-07-01 17:05:31	1.62103e-05	26	2024-07-01 17:20:29	1.4306e-05	26	2024-07-01 17:22:07	1.81017e-05	26	2024-07-01 17:23:42	1.95732e-05	26	2024-07-01 17:25:16	2.31335e-05	26	2024-07-01 17:27:02	2.35607e-05
27	2024-07-01 17:14:54	6.2241e-06	27	2024-07-01 17:16:19	7.51163e-06	27	2024-07-01 17:05:32	1.62167e-05	27	2024-07-01 17:20:30	1.43082e-05	27	2024-07-01 17:22:08	1.81e-05	27	2024-07-01 17:23:43	1.95708e-05	27	2024-07-01 17:25:17	2.3133e-05	27	2024-07-01 17:27:03	2.35589e-05
28	2024-07-01 17:14:55	6.2157e-06	28	2024-07-01 17:16:20	7.51183e-06	28	2024-07-01 17:05:34	1.62121e-05	28	2024-07-01 17:20:31	1.43129e-05	28	2024-07-01 17:22:09	1.81068e-05	28	2024-07-01 17:23:44	1.9571e-05	28	2024-07-01 17:25:18	2.31305e-05	28	2024-07-01 17:27:04	2.35607e-05
29	2024-07-01 17:14:56	6.21153e-06	29	2024-07-01 17:16:21	7.51088e-06	29	2024-07-01 17:05:35	1.62048e-05	29	2024-07-01 17:20:32	1.43115e-05	29	2024-07-01 17:22:10	1.81035e-05	29	2024-07-01 17:23:45	1.95691e-05	29	2024-07-01 17:25:19	2.31284e-05	29	2024-07-01 17:27:05	2.35628e-05
30	2024-07-01 17:14:57	6.21215e-06	30	2024-07-01 17:16:22	7.51255e-06	30	2024-07-01 17:05:36	1.6204e-05	30	2024-07-01 17:20:33	1.4321e-05	30	2024-07-01 17:22:11	1.81057e-05	30	2024-07-01 17:23:46	1.95685e-05	30	2024-07-01 17:25:20	2.31276e-05	30	2024-07-01 17:27:06	2.35653e-05
31	2024-07-01 17:14:58	6.21714e-06	31	2024-07-01 17:16:23	7.51176e-06	31	2024-07-01 17:05:36	1.61975e-05	31	2024-07-01 17:20:34	1.4329e-05	31	2024-07-01 17:22:12	1.81081e-05	31	2024-07-01 17:23:47	1.9569e-05	31	2024-07-01 17:25:21	2.31229e-05	31	2024-07-01 17:27:07	2.35665e-05
32	2024-07-01 17:14:59	6.21764e-06	32	2024-07-01 17:16:24	7.51182e-06	32	2024-07-01 17:05:37	1.61996e-05	32	2024-07-01 17:20:35	1.43222e-05	32	2024-07-01 17:22:13	1.81115e-05	32	2024-07-01 17:23:48	1.95625e-05	32	2024-07-01 17:25:22	2.31233e-05	32	2024-07-01 17:27:08	2.35678e-05
33	2024-07-01 17:15:00	6.21671e-06	33	2024-07-01 17:16:25	7.51289e-06	33	2024-07-01 17:05:38	1.62057e-05	33	2024-07-01 17:20:36	1.4313e-05	33	2024-07-01 17:22:14	1.81137e-05	33	2024-07-01 17:23:49	1.95604e-05	33	2024-07-01 17:25:23	2.31249e-05	33	2024-07-01 17:27:09	2.35673e-05
34	2024-07-01 17:15:01	6.21681e-06	34	2024-07-01 17:16:26	7.51231e-06	34	2024-07-01 17:05:39	1.62012e-05	34	2024-07-01 17:20:37	1.43132e-05	34	2024-07-01 17:22:15	1.81051e-05	34	2024-07-01 17:23:50	1.95633e-05	34	2024-07-01 17:25:24	2.31225e-05	34	2024-07-01 17:27:10	2.35681e-05
35	2024-07-01 17:15:02	6.21506e-06	35	2024-07-01 17:16:27	7.51179e-06	35	2024-07-01 17:05:41	1.62025e-05	35	2024-07-01 17:20:38	1.43258e-05	35	2024-07-01 17:22:16	1.80979e-05	35	2024-07-01 17:23:51	1.95619e-05	35	2024-07-01 17:25:25	2.31209e-05	35	2024-07-01 17:27:11	2.3572e-05
36	2024-07-01 17:15:03	6.21254e-06	36	2024-07-01 17:16:28	7.50865e-06	36	2024-07-01 17:05:42	1.62044e-05	36	2024-07-01 17:20:39	1.4327e-05	36	2024-07-01 17:22:17	1.8098e-05	36	2024-07-01 17:23:52	1.95634e-05	36	2024-07-01 17:25:26	2.31208e-05	36	2024-07-01 17:27:12	2.35723e-05
37	2024-07-01 17:15:04	6.21228e-06	37	2024-07-01 17:16:29	7.50838e-06	37	2024-07-01 17:05:43	1.61991e-05	37	2024-07-01 17:20:40	1.43233e-05	37	2024-07-01 17:22:18	1.81044e-05	37	2024-07-01 17:23:53	1.95656e-05	37	2024-07-01 17:25:27	2.31202e-05	37	2024-07-01 17:27:13	2.35746e-05
38	2024-07-01 17:15:05	6.21407e-06	38	2024-07-01 17:16:30	7.50966e-06	38	2024-07-01 17:05:44	1.61952e-05	38	2024-07-01 17:20:41	1.43229e-05	38	2024-07-01 17:22:19	1.8107e-05	38	2024-07-01 17:23:54	1.95629e-05	38	2024-07-01 17:25:28	2.31222e-05	38	2024-07-01 17:27:14	2.35812e-05
39	2024-07-01 17:15:06	6.2145e-06	39	2024-07-01 17:16:31	7.5076e-06	39	2024-07-01 17:05:44	1.61905e-05	39	2024-07-01 17:20:42	1.43293e-05	39	2024-07-01 17:22:20	1.81102e-05	39	2024-07-01 17:23:55	1.95606e-05	39	2024-07-01 17:25:29	2.31243e-05	39	2024-07-01 17:27:15	2.35815e-05
40	2024-07-01 17:15:07	6.20938e-06	40	2024-07-01 17:16:32	7.50729e-06	40	2024-07-01 17:05:45	1.6195e-05	40	2024-07-01 17:20:43	1.43247e-05	40	2024-07-01 17:22:21	1.81087e-05	40	2024-07-01 17:23:56	1.95585e-05	40	2024-07-01 17:25:30	2.31234e-05	40	2024-07-01 17:27:16	2.35756e-05
41	2024-07-01 17:15:08	6.20823e-06	41	2024-07-01 17:16:33	7.50554e-06	41	2024-07-01 17:05:47	1.61942e-05	41	2024-07-01 17:20:44	1.43177e-05	41	2024-07-01 17:22:22	1.81107e-05	41	2024-07-01 17:23:57	1.95568e-05	41	2024-07-01 17:25:31	2.31221e-05	41	2024-07-01 17:27:17	2.35729e-05
42	2024-07-01 17:15:09	6.20632e-06	42	2024-07-01 17:16:34	7.50654e-06	42	2024-07-01 17:05:48	1.61919e-05	42	2024-07-01 17:20:45	1.43248e-05	42	2024-07-01 17:22:23	1.81138e-05	42	2024-07-01 17:23:58	1.95564e-05	42	2024-07-01 17:25:32	2.31208e-05	42	2024-07-01 17:27:18	2.35769e-05
43	2024-07-01 17:15:10	6.20496e-06	43	2024-07-01 17:16:35	7.5073e-06	43	2024-07-01 17:05:49	1.61981e-05	43	2024-07-01 17:20:46	1.43277e-05	43	2024-07-01 17:22:24	1.81189e-05	43	2024-07-01 17:23:59	1.95483e-05	43	2024-07-01 17:25:33	2.3115e-05	43	2024-07-01 17:27:19	2.35766e-05
44	2024-07-01 17:15:11	6.20689e-06	44	2024-07-01 17:16:36	7.5094e-06	44	2024-07-01 17:05:50	1.61968e-05	44	2024-07-01 17:20:47	1.43233e-05	44	2024-07-01 17:22:25	1.81163e-05	44	2024-07-01 17:24:00	1.95493e-05	44	2024-07-01 17:25:34	2.31129e-05	44	2024-07-01 17:27:20	2.35777e-05
45	2024-07-01 17:15:12	6.20247e-06	45	2024-07-01 17:16:37	7.50885e-06	45	2024-07-01 17:05:50	1.6201e-05	45	2024-07-01 17:20:48	1.4317e-05	45	2024-07-01 17:22:26	1.81093e-05	45	2024-07-01 17:24:01	1.95481e-05	45	2024-07-01 17:25:35	2.31151e-05	45	2024-07-01 17:27:21	2.3576e-05
46	2024-07-01 17:15:13	6.19916e-06	46	2024-07-01 17:16:38	7.50907e-06	46	2024-07-01 17:05:51	1.61945e-05	46	2024-07-01 17:20:49	1.43199e-05	46	2024-07-01 17:22:27	1.81056e-05	46	2024-07-01 17:24:02	1.95495e-05	46	2024-07-01 17:25:36	2.31182e-05	46	2024-07-01 17:27:22	2.35779e-05
47	2024-07-01 17:15:14	6.20115e-06	47	2024-07-01 17:16:39	7.51227e-06	47	2024-07-01 17:05:52	1.61974e-05	47	2024-07-01 17:20:50	1.43341e-05	47	2024-07-01 17:22:28	1.80936e-05	47	2024-07-01 17:24:03	1.95507e-05	47	2024-07-01 17:25:37	2.312e-05	47	2024-07-01 17:27:23	2.35828e-05
48	2024-07-01 17:15:15	6.19487e-06	48	2024-07-01 17:16:40	7.51378e-06	48	2024-07-01 17:05:53	1.62e-05	48	2024-07-01 17:20:51	1.43227e-05	48	2024-07-01 17:22:29	1.80918e-05	48	2024-07-01 17:24:04	1.95507e-05	48	2024-07-01 17:25:38	2.31228e-05	48	2024-07-01 17:27:24	2.35808e-05
49	2024-07-01 17:15:16	6.19282e-06	49	2024-07-01 17:16:41	7.51484e-06	49	2024-07-01 17:05:55	1.62016e-05	49	2024-07-01 17:20:52	1.43197e-05	49	2024-07-01 17:22:30	1.80936e-05	49	2024-07-01 17:24:05	1.95508e-05	49	2024-07-01 17:25:39	2.31242e-05	49	2024-07-01 17:27:25	2.3581e-05
50	2024-07-01 17:15:17	6.19418e-06	50	2024-07-01 17:16:42	7.51505e-06	50	2024-07-01 17:05:56	1.62101e-05	50	2024-07-01 17:20:53	1.4318e-05	50	2024-07-01 17:22:31	1.81042e-05	50	2024-07-01 17:24:06	1.95451e-05	50	2024-07-01 17:25:40	2.31255e-05	50	2024-07-01 17:27:26	2.35816e-05
51	2024-07-01 17:15:18	6.19492e-06	51	2024-07-01 17:16:43	7.51413e-06	51	2024-07-01 17:05:57	1.62081e-05	51	2024-07-01 17:20:54	1.43225e-05	51	2024-07-01 17:22:32	1.81061e-05	51	2024-07-01 17:24:07	1.95377e-05	51	2024-07-01 17:25:41	2.31224e-05	51	2024-07-01 17:27:27	2.35838e-05
52	2024-07-01 17:15:19	6.19815e-06	52	2024-07-01 17:16:44	7.51103e-06	52	2024-07-01 17:05:58	1.62068e-05	52	2024-07-01 17:20:55	1.43228e-05	52	2024-07-01 17:22:33	1.81067e-05	52	2024-07-01 17:24:08	1.95351e-05	52	2024-07-01 17:25:42	2.31174e-05	52	2024-07-01 17:27:28	2.35876e-05
53	2024-07-01 17:15:20	6.20062e-06	53	2024-07-01 17:16:45	7.51119e-06	53	2024-07-01 17:05:58	1.61988e-05	53	2024-07-01 17:20:56	1.43308e-05	53	2024-07-01 17:22:34	1.81104e-05	53	2024-07-01 17:24:09	1.95338e-05	53	2024-07-01 17:25:43	2.31124e-05	53	2024-07-01 17:27:29	2.35794e-05
54	2024-07-01 17:15:21	6.19849e-06	54	2024-07-01 17:16:46	7.51021e-06	54	2024-07-01 17:05:59	1.61966e-05	54	2024-07-01 17:20:57	1.43299e-05	54	2024-07-01 17:22:35	1.81078e-05	54	2024-07-01 17:24:10	1.95306e-05	54	2024-07-01 17:25:44	2.31108e-05	54	2024-07-01 17:27:30	2.35795e-05
55	2024-07-01 17:15:22	6.19844e-06	55	2024-07-01 17:16:47	7.50858e-06	55	2024-07-01 17:06:00	1.61997e-05	55	2024-07-01 17:20:58	1.43267e-05	55	2024-07-01 17:22:36	1.81054e-05	55	2024-07-01 17:24:11	1.95237e-05	55	2024-07-01 17:25:45	2.31104e-05	55	2024-07-01 17:27:31	2.35784e-05
56	2024-07-01 17:15:23	6.19107e-06	56	2024-07-01 17:16:48	7.50828e-06	56	2024-07-01 17:06:02	1.62048e-05	56	2024-07-01 17:20:59	1.43357e-05	56	2024-07-01 17:22:37	1.81098e-05	56	2024-07-01 17:24:12	1.95219e-05	56	2024-07-01 17:25:46	2.31127e-05	56	2024-07-01 17:27:32	2.3577e-05
57	2024-07-01 17:15:24	6.1828e-06	57	2024-07-01 17:16:49	7.50849e-06	57	2024-07-01 17:06:03	1.61984e-05	57	2024-07-01 17:21:00	1.43382e-05	57	2024-07-01 17:22:38	1.81152e-05	57	2024-07-01 17:24:13	1.95163e-05	57	2024-07-01 17:25:47	2.31167e-05	57	2024-07-01 17:27:33	2.35797e-05
58	2024-07-01 17:15:25	6.18206e-06	58	2024-07-01 17:16:50	7.50925e-06	58	2024-07-01 17:06:04	1.61953e-05	58	2024-07-01 17:21:01	1.4331e-05	58	2024-07-01 17:22:39	1.81215e-05	58	2024-07-01 17:24:14	1.9517e-05	58	2024-07-01 17:25:48	2.31167e-05	58	2024-07-01 17:27:34	2.35872e-05
59	2024-07-01 17:15:26	6.18446e-06	59	2024-07-01 17:16:51	7.50869e-06	59	2024-07-01 17:06:05	1.62019e-05	59	2024-07-01 17:21:02	1.43275e-05	59	2024-07-01 17:22:40	1.81246e-05	59	2024-07-01 17:24:15	1.9516e-05	59	2024-07-01 17:25:49	2.31187e-05	59	2024-07-01 17:27:35	2.35916e-05
60	2024-07-01 17:15:27	6.18545e-06	60	2024-07-01 17:16:52	7.51094e-06	60	2024-07-01 17:06:05	1.62013e-05	60	2024-07-01 17:21:03	1.43232e-05	60	2024-07-01 17:22:41	1.81246e-05	60	2024-07-01 17:24:16	1.95188e-05	60	2024-07-01 17:25:50	2.31198e-05	60	2024-07-01 17:27:36	2.3595e-05
Dark
450nm wavelength			500nm wavelength			532nm wavelength			550nm wavelength			600nm wavelength			650nm wavelength			700 nm wavelength			750nm wavelength
Software Version:	1.0.0.3		Software Version:	1.0.0.3		Software Version:	1.0.0.3		Software Version:	1.0.0.3		Software Version:	1.0.0.3		Software Version:	1.0.0.3		Software Version:	1.0.0.3		Software Version:	1.0.0.3
TimeStamp:		2024-07-01 19:04:53	TimeStamp:		2024-07-01 19:01:14	TimeStamp:		2024-07-01 19:03:03	TimeStamp:		2024-07-01 19:00:06	TimeStamp:		2024-07-01 18:58:49	TimeStamp:		2024-07-01 18:57:07	TimeStamp:		2024-07-01 18:55:30	TimeStamp:		2024-07-01 18:53:45
Detector Serial Number:		339731	Detector Serial Number:		339731	Detector Serial Number:		339731	Detector Serial Number:		339731	Detector Serial Number:		339731	Detector Serial Number:		339731	Detector Serial Number:		339731	Detector Serial Number:		339731
Calibration Name:		Amps	Calibration Name:		Amps	Calibration Name:		Amps	Calibration Name:		Amps	Calibration Name:		Amps	Calibration Name:		Amps	Calibration Name:		Amps	Calibration Name:		Amps
Calibrated Units:		Amps	Calibrated Units:		Amps	Calibrated Units:		Amps	Calibrated Units:		Amps	Calibrated Units:		Amps	Calibrated Units:		Amps	Calibrated Units:		Amps	Calibrated Units:		Amps
Comment:			Comment:			Comment:			Comment:			Comment:			Comment:			Comment:			Comment:
Number of Samples:		61	Number of Samples:		61	Number of Samples:		61	Number of Samples:		61	Number of Samples:		61	Number of Samples:		61	Number of Samples:		61	Number of Samples:		61
Sample Interval (sec):		1	Sample Interval (sec):		1	Sample Interval (sec):		1	Sample Interval (sec):		1	Sample Interval (sec):		1	Sample Interval (sec):		1	Sample Interval (sec):		1	Sample Interval (sec):		1
Averaging Period (sec):		1	Averaging Period (sec):		1	Averaging Period (sec):		1	Averaging Period (sec):		1	Averaging Period (sec):		1	Averaging Period (sec):		1	Averaging Period (sec):		1	Averaging Period (sec):		1
Scan Duration (sec):		60.0406	Scan Duration (sec):		60.0373	Scan Duration (sec):		60.0462	Scan Duration (sec):		60.0016	Scan Duration (sec):		60.0693	Scan Duration (sec):		60.0358	Scan Duration (sec):		60.117	Scan Duration (sec):		60.0033
Minimum Value:		6.68621e-11	Minimum Value:		7.0808e-11	Minimum Value:		1.52199e-10	Minimum Value:		7.71275e-11	Minimum Value:		3.06758e-10	Minimum Value:		3.67177e-10	Minimum Value:		8.63635e-10	Minimum Value:		6.94676e-10
Maximum Value:		1.0394e-10	Maximum Value:		3.01954e-10	Maximum Value:		1.90323e-10	Maximum Value:		2.06857e-10	Maximum Value:		3.37033e-10	Maximum Value:		4.02884e-10	Maximum Value:		9.56374e-10	Maximum Value:		7.78008e-10
Range:		3.70776e-11	Range:		2.31146e-10	Range:		3.81245e-11	Range:		1.2973e-10	Range:		3.02746e-11	Range:		3.5707e-11	Range:		9.27395e-11	Range:		8.33321e-11
Average Value:		6.92179e-11	Average Value:		7.71248e-11	Average Value:		1.58171e-10	Average Value:		1.69393e-10	Average Value:		3.11484e-10	Average Value:		3.73345e-10	Average Value:		8.72804e-10	Average Value:		7.08117e-10
Standard Deviation:		4.72498e-12	Standard Deviation:		2.94022e-11	Standard Deviation:		7.2563e-12	Standard Deviation:		1.44485e-11	Standard Deviation:		5.17876e-12	Standard Deviation:		6.77307e-12	Standard Deviation:		1.31904e-11	Standard Deviation:		1.21624e-11
COV (%):		6.82624	COV (%):		38.1229	COV (%):		4.58762	COV (%):		8.5296	COV (%):		1.66261	COV (%):		1.81416	COV (%):		1.51127	COV (%):		1.71757
Data Points:			Data Points:			Data Points:			Data Points:			Data Points:			Data Points:			Data Points:			Data Points:
0	2024-07-01 19:04:53	7.31324e-11	0	2024-07-01 19:01:14	7.24924e-11	0	2024-07-01 19:03:03	1.57026e-10	0	2024-07-01 19:00:06	1.86264e-10	0	2024-07-01 18:58:49	3.09039e-10	0	2024-07-01 18:57:07	3.70726e-10	0	2024-07-01 18:55:30	8.80276e-10	0	2024-07-01 18:53:45	7.14756e-10
1	2024-07-01 19:04:55	1.0394e-10	1	2024-07-01 19:01:15	7.20646e-11	1	2024-07-01 19:03:04	1.56216e-10	1	2024-07-01 19:00:07	1.94414e-10	1	2024-07-01 18:58:50	3.10531e-10	1	2024-07-01 18:57:08	3.70621e-10	1	2024-07-01 18:55:31	8.85822e-10	1	2024-07-01 18:53:46	7.15186e-10
2	2024-07-01 19:04:56	6.73904e-11	2	2024-07-01 19:01:16	7.30597e-11	2	2024-07-01 19:03:05	1.5707e-10	2	2024-07-01 19:00:08	1.71029e-10	2	2024-07-01 18:58:51	3.10806e-10	2	2024-07-01 18:57:09	3.7298e-10	2	2024-07-01 18:55:32	8.87918e-10	2	2024-07-01 18:53:47	7.18684e-10
3	2024-07-01 19:04:57	6.78545e-11	3	2024-07-01 19:01:17	7.38514e-11	3	2024-07-01 19:03:06	1.62777e-10	3	2024-07-01 19:00:09	1.6741e-10	3	2024-07-01 18:58:52	3.09646e-10	3	2024-07-01 18:57:10	3.77549e-10	3	2024-07-01 18:55:33	8.68254e-10	3	2024-07-01 18:53:48	7.11955e-10
4	2024-07-01 19:04:57	6.78881e-11	4	2024-07-01 19:01:18	7.79657e-11	4	2024-07-01 19:03:07	1.64644e-10	4	2024-07-01 19:00:10	1.66948e-10	4	2024-07-01 18:58:53	3.08912e-10	4	2024-07-01 18:57:11	3.72341e-10	4	2024-07-01 18:55:34	8.68004e-10	4	2024-07-01 18:53:49	7.11489e-10
5	2024-07-01 19:04:59	6.88744e-11	5	2024-07-01 19:01:19	7.47573e-11	5	2024-07-01 19:03:08	1.62205e-10	5	2024-07-01 19:00:11	1.67182e-10	5	2024-07-01 18:58:54	3.10112e-10	5	2024-07-01 18:57:12	3.71223e-10	5	2024-07-01 18:55:35	8.68623e-10	5	2024-07-01 18:53:50	7.11021e-10
6	2024-07-01 19:05:00	6.89468e-11	6	2024-07-01 19:01:20	7.1929e-11	6	2024-07-01 19:03:09	1.53797e-10	6	2024-07-01 19:00:12	1.66354e-10	6	2024-07-01 18:58:55	3.10978e-10	6	2024-07-01 18:57:13	3.81763e-10	6	2024-07-01 18:55:36	8.70339e-10	6	2024-07-01 18:53:51	7.08418e-10
7	2024-07-01 19:05:01	6.79105e-11	7	2024-07-01 19:01:21	7.31087e-11	7	2024-07-01 19:03:10	1.54396e-10	7	2024-07-01 19:00:13	1.6634e-10	7	2024-07-01 18:58:56	3.09533e-10	7	2024-07-01 18:57:14	3.77388e-10	7	2024-07-01 18:55:37	8.71723e-10	7	2024-07-01 18:53:52	7.10597e-10
8	2024-07-01 19:05:02	6.84852e-11	8	2024-07-01 19:01:22	7.24457e-11	8	2024-07-01 19:03:11	1.56641e-10	8	2024-07-01 19:00:14	1.6897e-10	8	2024-07-01 18:58:57	3.0907e-10	8	2024-07-01 18:57:15	3.71538e-10	8	2024-07-01 18:55:38	8.76631e-10	8	2024-07-01 18:53:53	7.08926e-10
9	2024-07-01 19:05:03	6.80933e-11	9	2024-07-01 19:01:23	8.47214e-11	9	2024-07-01 19:03:12	1.53612e-10	9	2024-07-01 19:00:15	1.70162e-10	9	2024-07-01 18:58:58	3.1442e-10	9	2024-07-01 18:57:16	3.74932e-10	9	2024-07-01 18:55:39	8.68445e-10	9	2024-07-01 18:53:54	7.07735e-10
10	2024-07-01 19:05:04	6.93415e-11	10	2024-07-01 19:01:24	7.88743e-11	10	2024-07-01 19:03:13	1.54415e-10	10	2024-07-01 19:00:16	1.689e-10	10	2024-07-01 18:58:59	3.18495e-10	10	2024-07-01 18:57:17	3.73788e-10	10	2024-07-01 18:55:40	8.74225e-10	10	2024-07-01 18:53:55	7.215e-10
11	2024-07-01 19:05:04	6.90244e-11	11	2024-07-01 19:01:25	7.16722e-11	11	2024-07-01 19:03:14	1.64635e-10	11	2024-07-01 19:00:17	1.68058e-10	11	2024-07-01 18:59:00	3.12023e-10	11	2024-07-01 18:57:18	3.71257e-10	11	2024-07-01 18:55:41	9.10881e-10	11	2024-07-01 18:53:56	7.15163e-10
12	2024-07-01 19:05:06	6.88446e-11	12	2024-07-01 19:01:26	7.17139e-11	12	2024-07-01 19:03:15	1.61726e-10	12	2024-07-01 19:00:18	1.66932e-10	12	2024-07-01 18:59:01	3.10866e-10	12	2024-07-01 18:57:19	3.74165e-10	12	2024-07-01 18:55:42	8.80859e-10	12	2024-07-01 18:53:57	7.09073e-10
13	2024-07-01 19:05:07	6.96471e-11	13	2024-07-01 19:01:27	7.2258e-11	13	2024-07-01 19:03:16	1.53042e-10	13	2024-07-01 19:00:19	1.66422e-10	13	2024-07-01 18:59:02	3.11523e-10	13	2024-07-01 18:57:20	3.75674e-10	13	2024-07-01 18:55:43	8.72234e-10	13	2024-07-01 18:53:58	7.09773e-10
14	2024-07-01 19:05:08	6.77201e-11	14	2024-07-01 19:01:28	7.44032e-11	14	2024-07-01 19:03:17	1.52689e-10	14	2024-07-01 19:00:20	1.69013e-10	14	2024-07-01 18:59:03	3.37033e-10	14	2024-07-01 18:57:21	3.75024e-10	14	2024-07-01 18:55:44	8.70315e-10	14	2024-07-01 18:53:59	7.15621e-10
15	2024-07-01 19:05:09	6.85093e-11	15	2024-07-01 19:01:29	7.27357e-11	15	2024-07-01 19:03:18	1.5548e-10	15	2024-07-01 19:00:21	1.70026e-10	15	2024-07-01 18:59:04	3.10593e-10	15	2024-07-01 18:57:22	3.71033e-10	15	2024-07-01 18:55:45	8.70124e-10	15	2024-07-01 18:54:00	7.12524e-10
16	2024-07-01 19:05:10	6.7821e-11	16	2024-07-01 19:01:30	7.21117e-11	16	2024-07-01 19:03:19	1.54842e-10	16	2024-07-01 19:00:22	1.68691e-10	16	2024-07-01 18:59:05	3.08225e-10	16	2024-07-01 18:57:23	3.71432e-10	16	2024-07-01 18:55:46	8.73539e-10	16	2024-07-01 18:54:01	7.06514e-10
17	2024-07-01 19:05:10	6.7721e-11	17	2024-07-01 19:01:31	7.36968e-11	17	2024-07-01 19:03:20	1.68619e-10	17	2024-07-01 19:00:23	1.68345e-10	17	2024-07-01 18:59:06	3.09e-10	17	2024-07-01 18:57:24	3.69585e-10	17	2024-07-01 18:55:47	8.90102e-10	17	2024-07-01 18:54:02	7.04905e-10
18	2024-07-01 19:05:11	6.68621e-11	18	2024-07-01 19:01:32	7.96155e-11	18	2024-07-01 19:03:21	1.54655e-10	18	2024-07-01 19:00:24	1.71415e-10	18	2024-07-01 18:59:07	3.10163e-10	18	2024-07-01 18:57:25	3.73173e-10	18	2024-07-01 18:55:48	8.68676e-10	18	2024-07-01 18:54:03	7.09043e-10
19	2024-07-01 19:05:12	6.72111e-11	19	2024-07-01 19:01:33	7.33874e-11	19	2024-07-01 19:03:22	1.54578e-10	19	2024-07-01 19:00:25	1.68998e-10	19	2024-07-01 18:59:08	3.09267e-10	19	2024-07-01 18:57:26	3.74475e-10	19	2024-07-01 18:55:49	8.71424e-10	19	2024-07-01 18:54:04	7.06715e-10
20	2024-07-01 19:05:14	6.80548e-11	20	2024-07-01 19:01:34	7.16573e-11	20	2024-07-01 19:03:23	1.54217e-10	20	2024-07-01 19:00:26	1.67913e-10	20	2024-07-01 18:59:09	3.15983e-10	20	2024-07-01 18:57:27	3.75502e-10	20	2024-07-01 18:55:50	8.69344e-10	20	2024-07-01 18:54:05	7.09205e-10
21	2024-07-01 19:05:15	6.81844e-11	21	2024-07-01 19:01:35	7.44624e-11	21	2024-07-01 19:03:24	1.58935e-10	21	2024-07-01 19:00:27	1.67654e-10	21	2024-07-01 18:59:10	3.09845e-10	21	2024-07-01 18:57:28	3.73015e-10	21	2024-07-01 18:55:51	8.66495e-10	21	2024-07-01 18:54:06	7.12821e-10
22	2024-07-01 19:05:16	6.83318e-11	22	2024-07-01 19:01:36	7.57751e-11	22	2024-07-01 19:03:25	1.53227e-10	22	2024-07-01 19:00:28	1.67246e-10	22	2024-07-01 18:59:11	3.08967e-10	22	2024-07-01 18:57:29	3.71984e-10	22	2024-07-01 18:55:52	8.66394e-10	22	2024-07-01 18:54:07	7.07056e-10
23	2024-07-01 19:05:17	7.0449e-11	23	2024-07-01 19:01:37	7.21222e-11	23	2024-07-01 19:03:26	1.5344e-10	23	2024-07-01 19:00:29	1.686e-10	23	2024-07-01 18:59:12	3.08575e-10	23	2024-07-01 18:57:30	3.71545e-10	23	2024-07-01 18:55:53	8.65252e-10	23	2024-07-01 18:54:08	7.07092e-10
24	2024-07-01 19:05:18	6.83629e-11	24	2024-07-01 19:01:38	7.2613e-11	24	2024-07-01 19:03:27	1.54817e-10	24	2024-07-01 19:00:30	1.93748e-10	24	2024-07-01 18:59:13	3.15942e-10	24	2024-07-01 18:57:31	3.70268e-10	24	2024-07-01 18:55:54	8.65627e-10	24	2024-07-01 18:54:09	7.09084e-10
25	2024-07-01 19:05:19	6.78075e-11	25	2024-07-01 19:01:39	7.14667e-11	25	2024-07-01 19:03:28	1.54922e-10	25	2024-07-01 19:00:31	1.70159e-10	25	2024-07-01 18:59:14	3.16821e-10	25	2024-07-01 18:57:32	3.76486e-10	25	2024-07-01 18:55:55	8.67506e-10	25	2024-07-01 18:54:10	7.14352e-10
26	2024-07-01 19:05:19	6.81094e-11	26	2024-07-01 19:01:40	7.23522e-11	26	2024-07-01 19:03:29	1.52199e-10	26	2024-07-01 19:00:32	1.69349e-10	26	2024-07-01 18:59:15	3.13771e-10	26	2024-07-01 18:57:33	3.72812e-10	26	2024-07-01 18:55:56	8.66934e-10	26	2024-07-01 18:54:11	7.05044e-10
27	2024-07-01 19:05:21	6.81288e-11	27	2024-07-01 19:01:41	7.23935e-11	27	2024-07-01 19:03:30	1.54162e-10	27	2024-07-01 19:00:33	1.73061e-10	27	2024-07-01 18:59:16	3.09051e-10	27	2024-07-01 18:57:34	3.69574e-10	27	2024-07-01 18:55:57	8.68061e-10	27	2024-07-01 18:54:12	7.18871e-10
28	2024-07-01 19:05:22	6.77312e-11	28	2024-07-01 19:01:42	7.18614e-11	28	2024-07-01 19:03:31	1.63008e-10	28	2024-07-01 19:00:34	1.67832e-10	28	2024-07-01 18:59:17	3.08593e-10	28	2024-07-01 18:57:35	3.71837e-10	28	2024-07-01 18:55:58	8.7339e-10	28	2024-07-01 18:54:13	7.05334e-10
29	2024-07-01 19:05:23	6.88363e-11	29	2024-07-01 19:01:43	7.34515e-11	29	2024-07-01 19:03:32	1.72985e-10	29	2024-07-01 19:00:35	1.68458e-10	29	2024-07-01 18:59:18	3.12113e-10	29	2024-07-01 18:57:36	4.00703e-10	29	2024-07-01 18:55:59	8.7294e-10	29	2024-07-01 18:54:14	7.05066e-10
30	2024-07-01 19:05:24	7.49962e-11	30	2024-07-01 19:01:44	7.56317e-11	30	2024-07-01 19:03:33	1.54833e-10	30	2024-07-01 19:00:36	1.69003e-10	30	2024-07-01 18:59:19	3.07214e-10	30	2024-07-01 18:57:37	3.71109e-10	30	2024-07-01 18:56:00	8.7041e-10	30	2024-07-01 18:54:15	7.04291e-10
31	2024-07-01 19:05:25	6.75378e-11	31	2024-07-01 19:01:45	7.20205e-11	31	2024-07-01 19:03:34	1.53069e-10	31	2024-07-01 19:00:37	1.67013e-10	31	2024-07-01 18:59:20	3.07471e-10	31	2024-07-01 18:57:38	3.69105e-10	31	2024-07-01 18:56:01	8.63635e-10	31	2024-07-01 18:54:16	7.047e-10
32	2024-07-01 19:05:26	7.08306e-11	32	2024-07-01 19:01:46	7.3128e-11	32	2024-07-01 19:03:35	1.55083e-10	32	2024-07-01 19:00:38	1.75721e-10	32	2024-07-01 18:59:21	3.11154e-10	32	2024-07-01 18:57:39	3.69318e-10	32	2024-07-01 18:56:02	8.69971e-10	32	2024-07-01 18:54:17	7.02353e-10
33	2024-07-01 19:05:26	6.87195e-11	33	2024-07-01 19:01:47	7.10902e-11	33	2024-07-01 19:03:36	1.52759e-10	33	2024-07-01 19:00:39	1.87171e-10	33	2024-07-01 18:59:22	3.09849e-10	33	2024-07-01 18:57:40	3.73171e-10	33	2024-07-01 18:56:03	8.81328e-10	33	2024-07-01 18:54:18	7.05817e-10
34	2024-07-01 19:05:27	6.99624e-11	34	2024-07-01 19:01:48	7.28374e-11	34	2024-07-01 19:03:37	1.56778e-10	34	2024-07-01 19:00:40	2.06857e-10	34	2024-07-01 18:59:23	3.07983e-10	34	2024-07-01 18:57:41	3.7148e-10	34	2024-07-01 18:56:04	8.68222e-10	34	2024-07-01 18:54:19	7.0442e-10
35	2024-07-01 19:05:29	6.74168e-11	35	2024-07-01 19:01:49	7.29363e-11	35	2024-07-01 19:03:38	1.54968e-10	35	2024-07-01 19:00:41	1.69487e-10	35	2024-07-01 18:59:24	3.34189e-10	35	2024-07-01 18:57:42	3.73134e-10	35	2024-07-01 18:56:05	8.67753e-10	35	2024-07-01 18:54:20	7.02765e-10
36	2024-07-01 19:05:30	6.87105e-11	36	2024-07-01 19:01:50	7.40741e-11	36	2024-07-01 19:03:39	1.55089e-10	36	2024-07-01 19:00:42	1.6865e-10	36	2024-07-01 18:59:25	3.10117e-10	36	2024-07-01 18:57:43	3.69864e-10	36	2024-07-01 18:56:06	8.65672e-10	36	2024-07-01 18:54:21	7.07389e-10
37	2024-07-01 19:05:31	6.82824e-11	37	2024-07-01 19:01:51	3.01954e-10	37	2024-07-01 19:03:40	1.54107e-10	37	2024-07-01 19:00:43	1.69618e-10	37	2024-07-01 18:59:26	3.093e-10	37	2024-07-01 18:57:44	3.70481e-10	37	2024-07-01 18:56:07	8.65957e-10	37	2024-07-01 18:54:22	7.14009e-10
38	2024-07-01 19:05:32	6.9175e-11	38	2024-07-01 19:01:52	7.1731e-11	38	2024-07-01 19:03:41	1.52958e-10	38	2024-07-01 19:00:44	1.70318e-10	38	2024-07-01 18:59:27	3.12484e-10	38	2024-07-01 18:57:45	3.71622e-10	38	2024-07-01 18:56:08	8.67787e-10	38	2024-07-01 18:54:23	7.25416e-10
39	2024-07-01 19:05:32	6.8635e-11	39	2024-07-01 19:01:53	7.20724e-11	39	2024-07-01 19:03:42	1.53867e-10	39	2024-07-01 19:00:45	1.75138e-10	39	2024-07-01 18:59:28	3.1143e-10	39	2024-07-01 18:57:46	3.69532e-10	39	2024-07-01 18:56:09	8.6613e-10	39	2024-07-01 18:54:24	7.35795e-10
40	2024-07-01 19:05:33	6.91744e-11	40	2024-07-01 19:01:54	7.21184e-11	40	2024-07-01 19:03:43	1.5912e-10	40	2024-07-01 19:00:46	1.68785e-10	40	2024-07-01 18:59:29	3.09975e-10	40	2024-07-01 18:57:47	3.70935e-10	40	2024-07-01 18:56:10	8.67736e-10	40	2024-07-01 18:54:25	7.15526e-10
41	2024-07-01 19:05:35	6.85944e-11	41	2024-07-01 19:01:55	7.41382e-11	41	2024-07-01 19:03:44	1.67678e-10	41	2024-07-01 19:00:47	1.67699e-10	41	2024-07-01 18:59:30	3.08502e-10	41	2024-07-01 18:57:48	3.68255e-10	41	2024-07-01 18:56:11	8.67049e-10	41	2024-07-01 18:54:26	6.99021e-10
42	2024-07-01 19:05:36	6.7443e-11	42	2024-07-01 19:01:56	7.0808e-11	42	2024-07-01 19:03:45	1.58443e-10	42	2024-07-01 19:00:48	1.69269e-10	42	2024-07-01 18:59:31	3.07956e-10	42	2024-07-01 18:57:49	3.96801e-10	42	2024-07-01 18:56:12	8.66407e-10	42	2024-07-01 18:54:27	7.00419e-10
43	2024-07-01 19:05:37	6.82424e-11	43	2024-07-01 19:01:57	7.15407e-11	43	2024-07-01 19:03:46	1.58463e-10	43	2024-07-01 19:00:49	1.67379e-10	43	2024-07-01 18:59:32	3.14357e-10	43	2024-07-01 18:57:50	3.78448e-10	43	2024-07-01 18:56:13	8.6934e-10	43	2024-07-01 18:54:28	6.9917e-10
44	2024-07-01 19:05:38	6.82972e-11	44	2024-07-01 19:01:58	7.22553e-11	44	2024-07-01 19:03:47	1.90323e-10	44	2024-07-01 19:00:50	1.70602e-10	44	2024-07-01 18:59:33	3.07552e-10	44	2024-07-01 18:57:51	3.70962e-10	44	2024-07-01 18:56:14	8.77232e-10	44	2024-07-01 18:54:29	7.00939e-10
45	2024-07-01 19:05:39	6.82165e-11	45	2024-07-01 19:01:59	7.24747e-11	45	2024-07-01 19:03:48	1.66457e-10	45	2024-07-01 19:00:51	1.68625e-10	45	2024-07-01 18:59:34	3.08799e-10	45	2024-07-01 18:57:52	3.70428e-10	45	2024-07-01 18:56:15	8.73319e-10	45	2024-07-01 18:54:30	7.78008e-10
46	2024-07-01 19:05:39	6.95614e-11	46	2024-07-01 19:02:00	7.13737e-11	46	2024-07-01 19:03:49	1.55815e-10	46	2024-07-01 19:00:52	1.68737e-10	46	2024-07-01 18:59:35	3.10746e-10	46	2024-07-01 18:57:53	3.71355e-10	46	2024-07-01 18:56:16	8.69129e-10	46	2024-07-01 18:54:31	7.05508e-10
47	2024-07-01 19:05:40	6.89061e-11	47	2024-07-01 19:02:01	7.23356e-11	47	2024-07-01 19:03:50	1.64832e-10	47	2024-07-01 19:00:53	1.69489e-10	47	2024-07-01 18:59:36	3.09312e-10	47	2024-07-01 18:57:54	3.7268e-10	47	2024-07-01 18:56:17	8.68015e-10	47	2024-07-01 18:54:32	6.97476e-10
48	2024-07-01 19:05:41	6.78067e-11	48	2024-07-01 19:02:02	7.21031e-11	48	2024-07-01 19:03:51	1.5386e-10	48	2024-07-01 19:00:54	1.70108e-10	48	2024-07-01 18:59:37	3.11165e-10	48	2024-07-01 18:57:55	3.72141e-10	48	2024-07-01 18:56:18	8.68152e-10	48	2024-07-01 18:54:33	6.96196e-10
49	2024-07-01 19:05:43	6.77484e-11	49	2024-07-01 19:02:03	7.33431e-11	49	2024-07-01 19:03:52	1.62279e-10	49	2024-07-01 19:00:55	1.69142e-10	49	2024-07-01 18:59:38	3.10729e-10	49	2024-07-01 18:57:56	4.02884e-10	49	2024-07-01 18:56:19	8.67964e-10	49	2024-07-01 18:54:34	6.95506e-10
50	2024-07-01 19:05:44	6.83992e-11	50	2024-07-01 19:02:04	7.15855e-11	50	2024-07-01 19:03:53	1.59383e-10	50	2024-07-01 19:00:56	1.70841e-10	50	2024-07-01 18:59:39	3.1014e-10	50	2024-07-01 18:57:57	3.69391e-10	50	2024-07-01 18:56:20	8.67703e-10	50	2024-07-01 18:54:35	6.98915e-10
51	2024-07-01 19:05:45	6.7879e-11	51	2024-07-01 19:02:05	7.17215e-11	51	2024-07-01 19:03:54	1.54969e-10	51	2024-07-01 19:00:57	1.67312e-10	51	2024-07-01 18:59:40	3.10006e-10	51	2024-07-01 18:57:58	3.70453e-10	51	2024-07-01 18:56:21	8.66724e-10	51	2024-07-01 18:54:36	7.06402e-10
52	2024-07-01 19:05:46	6.77531e-11	52	2024-07-01 19:02:06	7.22305e-11	52	2024-07-01 19:03:55	1.53051e-10	52	2024-07-01 19:00:58	1.68849e-10	52	2024-07-01 18:59:41	3.08518e-10	52	2024-07-01 18:57:59	3.71149e-10	52	2024-07-01 18:56:22	8.67442e-10	52	2024-07-01 18:54:37	6.97173e-10
53	2024-07-01 19:05:47	6.83847e-11	53	2024-07-01 19:02:07	7.33019e-11	53	2024-07-01 19:03:56	1.54031e-10	53	2024-07-01 19:00:59	1.71698e-10	53	2024-07-01 18:59:42	3.09036e-10	53	2024-07-01 18:58:00	3.68043e-10	53	2024-07-01 18:56:23	8.68983e-10	53	2024-07-01 18:54:38	6.963e-10
54	2024-07-01 19:05:47	6.90096e-11	54	2024-07-01 19:02:08	7.13725e-11	54	2024-07-01 19:03:57	1.55305e-10	54	2024-07-01 19:01:00	1.77706e-10	54	2024-07-01 18:59:43	3.16935e-10	54	2024-07-01 18:58:01	3.69271e-10	54	2024-07-01 18:56:24	8.69769e-10	54	2024-07-01 18:54:39	7.00578e-10
55	2024-07-01 19:05:48	6.79506e-11	55	2024-07-01 19:02:09	7.28156e-11	55	2024-07-01 19:03:58	1.54907e-10	55	2024-07-01 19:01:01	1.69867e-10	55	2024-07-01 18:59:44	3.09927e-10	55	2024-07-01 18:58:02	3.69018e-10	55	2024-07-01 18:56:25	8.67981e-10	55	2024-07-01 18:54:40	6.96448e-10
56	2024-07-01 19:05:50	6.75784e-11	56	2024-07-01 19:02:10	7.14452e-11	56	2024-07-01 19:03:59	1.86465e-10	56	2024-07-01 19:01:02	1.70041e-10	56	2024-07-01 18:59:45	3.12131e-10	56	2024-07-01 18:58:03	3.67461e-10	56	2024-07-01 18:56:26	8.72762e-10	56	2024-07-01 18:54:41	6.96802e-10
57	2024-07-01 19:05:51	6.76146e-11	57	2024-07-01 19:02:11	7.28276e-11	57	2024-07-01 19:04:00	1.60361e-10	57	2024-07-01 19:01:03	1.69588e-10	57	2024-07-01 18:59:46	3.15984e-10	57	2024-07-01 18:58:04	3.67177e-10	57	2024-07-01 18:56:27	9.56374e-10	57	2024-07-01 18:54:42	6.9701e-10
58	2024-07-01 19:05:52	6.86749e-11	58	2024-07-01 19:02:12	7.36322e-11	58	2024-07-01 19:04:01	1.54617e-10	58	2024-07-01 19:01:04	1.6882e-10	58	2024-07-01 18:59:47	3.08263e-10	58	2024-07-01 18:58:05	3.685e-10	58	2024-07-01 18:56:28	8.7344e-10	58	2024-07-01 18:54:43	6.94676e-10
59	2024-07-01 19:05:53	6.90104e-11	59	2024-07-01 19:02:13	7.23998e-11	59	2024-07-01 19:04:02	1.56554e-10	59	2024-07-01 19:01:05	1.46405e-10	59	2024-07-01 18:59:48	3.1263e-10	59	2024-07-01 18:58:06	3.69628e-10	59	2024-07-01 18:56:29	8.69238e-10	59	2024-07-01 18:54:44	6.95034e-10
60	2024-07-01 19:05:54	7.257e-11	60	2024-07-01 19:02:14	8.62918e-11	60	2024-07-01 19:04:03	1.53049e-10	60	2024-07-01 19:01:06	7.71275e-11	60	2024-07-01 18:59:49	3.06758e-10	60	2024-07-01 18:58:07	3.75839e-10	60	2024-07-01 18:56:30	8.69076e-10	60	2024-07-01 18:54:45	6.97561e-10
H15G1
450nm wavelength			500nm wavelength			532nm wavelength			550nm wavelength			600nm wavelength			650nm wavelength			700 nm wavelength			750nm wavelength
Software Version:	1.0.0.3		Software Version:	1.0.0.3		Software Version:	1.0.0.3		Software Version:	1.0.0.3		Software Version:	1.0.0.3		Software Version:	1.0.0.3		Software Version:	1.0.0.3		Software Version:	1.0.0.3
TimeStamp:		2024-07-01 18:38:29	TimeStamp:		2024-07-01 18:39:51	TimeStamp:		2024-07-01 18:14:18	TimeStamp:		2024-07-01 18:41:14	TimeStamp:		2024-07-01 18:42:47	TimeStamp:		2024-07-01 18:44:08	TimeStamp:		2024-07-01 18:45:44	TimeStamp:		2024-07-01 18:47:02
Detector Serial Number:		339731	Detector Serial Number:		339731	Detector Serial Number:		339731	Detector Serial Number:		339731	Detector Serial Number:		339731	Detector Serial Number:		339731	Detector Serial Number:		339731	Detector Serial Number:		339731
Calibration Name:		Amps	Calibration Name:		Amps	Calibration Name:		Amps	Calibration Name:		Amps	Calibration Name:		Amps	Calibration Name:		Amps	Calibration Name:		Amps	Calibration Name:		Amps
Calibrated Units:		Amps	Calibrated Units:		Amps	Calibrated Units:		Amps	Calibrated Units:		Amps	Calibrated Units:		Amps	Calibrated Units:		Amps	Calibrated Units:		Amps	Calibrated Units:		Amps
Comment:			Comment:			Comment:			Comment:			Comment:			Comment:			Comment:			Comment:
Number of Samples:		61	Number of Samples:		61	Number of Samples:		61	Number of Samples:		61	Number of Samples:		61	Number of Samples:		61	Number of Samples:		61	Number of Samples:		61
Sample Interval (sec):		1	Sample Interval (sec):		1	Sample Interval (sec):		1	Sample Interval (sec):		1	Sample Interval (sec):		1	Sample Interval (sec):		1	Sample Interval (sec):		1	Sample Interval (sec):		1
Averaging Period (sec):		1	Averaging Period (sec):		1	Averaging Period (sec):		1	Averaging Period (sec):		1	Averaging Period (sec):		1	Averaging Period (sec):		1	Averaging Period (sec):		1	Averaging Period (sec):		1
Scan Duration (sec):		60.0431	Scan Duration (sec):		60.0238	Scan Duration (sec):		60.1075	Scan Duration (sec):		60.0028	Scan Duration (sec):		60.0321	Scan Duration (sec):		60.1205	Scan Duration (sec):		60.1073	Scan Duration (sec):		60.0598
Minimum Value:		9.9363e-09	Minimum Value:		1.40233e-08	Minimum Value:		3.42967e-08	Minimum Value:		3.28743e-08	Minimum Value:		5.08776e-08	Minimum Value:		6.19795e-08	Minimum Value:		8.80169e-08	Minimum Value:		1.01049e-07
Maximum Value:		1.00865e-08	Maximum Value:		1.41499e-08	Maximum Value:		3.45717e-08	Maximum Value:		3.31006e-08	Maximum Value:		5.10554e-08	Maximum Value:		6.22635e-08	Maximum Value:		8.84277e-08	Maximum Value:		1.01469e-07
Range:		1.50233e-10	Range:		1.26529e-10	Range:		2.74989e-10	Range:		2.26311e-10	Range:		1.77756e-10	Range:		2.84041e-10	Range:		4.10793e-10	Range:		4.19471e-10
Average Value:		1.00396e-08	Average Value:		1.40863e-08	Average Value:		3.44963e-08	Average Value:		3.29851e-08	Average Value:		5.09386e-08	Average Value:		6.20645e-08	Average Value:		8.82196e-08	Average Value:		1.01237e-07
Standard Deviation:		3.43198e-11	Standard Deviation:		3.93638e-11	Standard Deviation:		6.23979e-11	Standard Deviation:		5.44255e-11	Standard Deviation:		3.98805e-11	Standard Deviation:		8.05716e-11	Standard Deviation:		1.21049e-10	Standard Deviation:		1.16565e-10
COV (%):		0.341844	COV (%):		0.279448	COV (%):		0.180883	COV (%):		0.165	COV (%):		0.0782913	COV (%):		0.129819	COV (%):		0.137213	COV (%):		0.11514
Data Points:			Data Points:			Data Points:			Data Points:			Data Points:			Data Points:			Data Points:			Data Points:
0	2024-07-01 18:38:29	9.9363e-09	0	2024-07-01 18:39:51	1.41499e-08	0	2024-07-01 18:14:18	3.42967e-08	0	2024-07-01 18:41:14	3.28743e-08	0	2024-07-01 18:42:47	5.08859e-08	0	2024-07-01 18:44:08	6.22635e-08	0	2024-07-01 18:45:44	8.83465e-08	0	2024-07-01 18:47:02	1.01469e-07
1	2024-07-01 18:38:30	9.93972e-09	1	2024-07-01 18:39:52	1.41465e-08	1	2024-07-01 18:14:19	3.43288e-08	1	2024-07-01 18:41:15	3.28861e-08	1	2024-07-01 18:42:48	5.08921e-08	1	2024-07-01 18:44:09	6.22565e-08	1	2024-07-01 18:45:45	8.83651e-08	1	2024-07-01 18:47:03	1.01437e-07
2	2024-07-01 18:38:31	9.95494e-09	2	2024-07-01 18:39:53	1.41366e-08	2	2024-07-01 18:14:20	3.43418e-08	2	2024-07-01 18:41:16	3.28973e-08	2	2024-07-01 18:42:49	5.09029e-08	2	2024-07-01 18:44:10	6.22592e-08	2	2024-07-01 18:45:46	8.83315e-08	2	2024-07-01 18:47:04	1.01454e-07
3	2024-07-01 18:38:32	9.96292e-09	3	2024-07-01 18:39:54	1.41324e-08	3	2024-07-01 18:14:21	3.43583e-08	3	2024-07-01 18:41:17	3.28965e-08	3	2024-07-01 18:42:50	5.09149e-08	3	2024-07-01 18:44:11	6.22373e-08	3	2024-07-01 18:45:47	8.83416e-08	3	2024-07-01 18:47:05	1.01442e-07
4	2024-07-01 18:38:33	9.95846e-09	4	2024-07-01 18:39:55	1.4123e-08	4	2024-07-01 18:14:22	3.43676e-08	4	2024-07-01 18:41:18	3.29048e-08	4	2024-07-01 18:42:51	5.09295e-08	4	2024-07-01 18:44:12	6.22398e-08	4	2024-07-01 18:45:48	8.84277e-08	4	2024-07-01 18:47:06	1.01438e-07
5	2024-07-01 18:38:34	9.9805e-09	5	2024-07-01 18:39:56	1.41221e-08	5	2024-07-01 18:14:23	3.43845e-08	5	2024-07-01 18:41:19	3.29167e-08	5	2024-07-01 18:42:52	5.09365e-08	5	2024-07-01 18:44:13	6.21919e-08	5	2024-07-01 18:45:49	8.83453e-08	5	2024-07-01 18:47:07	1.01386e-07
6	2024-07-01 18:38:35	9.97856e-09	6	2024-07-01 18:39:57	1.4125e-08	6	2024-07-01 18:14:24	3.44029e-08	6	2024-07-01 18:41:20	3.29413e-08	6	2024-07-01 18:42:53	5.09357e-08	6	2024-07-01 18:44:14	6.22031e-08	6	2024-07-01 18:45:50	8.8349e-08	6	2024-07-01 18:47:08	1.01367e-07
7	2024-07-01 18:38:36	9.99256e-09	7	2024-07-01 18:39:58	1.41287e-08	7	2024-07-01 18:14:25	3.44212e-08	7	2024-07-01 18:41:21	3.29444e-08	7	2024-07-01 18:42:54	5.09615e-08	7	2024-07-01 18:44:15	6.21982e-08	7	2024-07-01 18:45:51	8.83795e-08	7	2024-07-01 18:47:09	1.01348e-07
8	2024-07-01 18:38:37	1.00154e-08	8	2024-07-01 18:39:59	1.41322e-08	8	2024-07-01 18:14:26	3.44458e-08	8	2024-07-01 18:41:22	3.29502e-08	8	2024-07-01 18:42:55	5.09369e-08	8	2024-07-01 18:44:16	6.21713e-08	8	2024-07-01 18:45:52	8.83669e-08	8	2024-07-01 18:47:10	1.01361e-07
9	2024-07-01 18:38:38	1.00273e-08	9	2024-07-01 18:40:00	1.41259e-08	9	2024-07-01 18:14:27	3.44677e-08	9	2024-07-01 18:41:23	3.29533e-08	9	2024-07-01 18:42:56	5.09014e-08	9	2024-07-01 18:44:17	6.21844e-08	9	2024-07-01 18:45:53	8.83512e-08	9	2024-07-01 18:47:11	1.01375e-07
10	2024-07-01 18:38:39	1.00395e-08	10	2024-07-01 18:40:01	1.41275e-08	10	2024-07-01 18:14:28	3.45081e-08	10	2024-07-01 18:41:24	3.2935e-08	10	2024-07-01 18:42:57	5.08936e-08	10	2024-07-01 18:44:18	6.21782e-08	10	2024-07-01 18:45:54	8.8365e-08	10	2024-07-01 18:47:12	1.01355e-07
11	2024-07-01 18:38:40	1.00215e-08	11	2024-07-01 18:40:02	1.41331e-08	11	2024-07-01 18:14:29	3.44609e-08	11	2024-07-01 18:41:25	3.29292e-08	11	2024-07-01 18:42:58	5.09063e-08	11	2024-07-01 18:44:19	6.21415e-08	11	2024-07-01 18:45:55	8.83598e-08	11	2024-07-01 18:47:13	1.01349e-07
12	2024-07-01 18:38:41	1.00259e-08	12	2024-07-01 18:40:03	1.41348e-08	12	2024-07-01 18:14:30	3.44466e-08	12	2024-07-01 18:41:26	3.29255e-08	12	2024-07-01 18:42:59	5.09094e-08	12	2024-07-01 18:44:20	6.21242e-08	12	2024-07-01 18:45:56	8.83649e-08	12	2024-07-01 18:47:14	1.01367e-07
13	2024-07-01 18:38:42	1.00267e-08	13	2024-07-01 18:40:04	1.41326e-08	13	2024-07-01 18:14:31	3.44726e-08	13	2024-07-01 18:41:27	3.29303e-08	13	2024-07-01 18:43:00	5.09222e-08	13	2024-07-01 18:44:21	6.21211e-08	13	2024-07-01 18:45:57	8.83667e-08	13	2024-07-01 18:47:15	1.01356e-07
14	2024-07-01 18:38:43	1.00102e-08	14	2024-07-01 18:40:05	1.41287e-08	14	2024-07-01 18:14:32	3.44881e-08	14	2024-07-01 18:41:28	3.29325e-08	14	2024-07-01 18:43:01	5.0931e-08	14	2024-07-01 18:44:22	6.2122e-08	14	2024-07-01 18:45:58	8.8348e-08	14	2024-07-01 18:47:16	1.01344e-07
15	2024-07-01 18:38:44	1.00179e-08	15	2024-07-01 18:40:06	1.41253e-08	15	2024-07-01 18:14:33	3.44896e-08	15	2024-07-01 18:41:29	3.29401e-08	15	2024-07-01 18:43:02	5.09398e-08	15	2024-07-01 18:44:23	6.2113e-08	15	2024-07-01 18:45:59	8.83391e-08	15	2024-07-01 18:47:17	1.01322e-07
16	2024-07-01 18:38:45	1.00375e-08	16	2024-07-01 18:40:07	1.41223e-08	16	2024-07-01 18:14:34	3.44804e-08	16	2024-07-01 18:41:30	3.29437e-08	16	2024-07-01 18:43:03	5.09417e-08	16	2024-07-01 18:44:24	6.20681e-08	16	2024-07-01 18:46:00	8.83446e-08	16	2024-07-01 18:47:18	1.01307e-07
17	2024-07-01 18:38:46	1.00417e-08	17	2024-07-01 18:40:08	1.41241e-08	17	2024-07-01 18:14:35	3.44821e-08	17	2024-07-01 18:41:31	3.29352e-08	17	2024-07-01 18:43:04	5.09504e-08	17	2024-07-01 18:44:25	6.20564e-08	17	2024-07-01 18:46:01	8.83285e-08	17	2024-07-01 18:47:19	1.01324e-07
18	2024-07-01 18:38:47	1.00355e-08	18	2024-07-01 18:40:09	1.41242e-08	18	2024-07-01 18:14:36	3.44854e-08	18	2024-07-01 18:41:32	3.2941e-08	18	2024-07-01 18:43:05	5.0969e-08	18	2024-07-01 18:44:26	6.20619e-08	18	2024-07-01 18:46:02	8.83313e-08	18	2024-07-01 18:47:20	1.013e-07
19	2024-07-01 18:38:48	1.00365e-08	19	2024-07-01 18:40:10	1.41237e-08	19	2024-07-01 18:14:37	3.44796e-08	19	2024-07-01 18:41:33	3.29508e-08	19	2024-07-01 18:43:06	5.09458e-08	19	2024-07-01 18:44:27	6.20453e-08	19	2024-07-01 18:46:03	8.83298e-08	19	2024-07-01 18:47:21	1.01304e-07
20	2024-07-01 18:38:49	1.00346e-08	20	2024-07-01 18:40:11	1.41194e-08	20	2024-07-01 18:14:38	3.4496e-08	20	2024-07-01 18:41:34	3.29512e-08	20	2024-07-01 18:43:07	5.09121e-08	20	2024-07-01 18:44:28	6.20263e-08	20	2024-07-01 18:46:04	8.8327e-08	20	2024-07-01 18:47:22	1.01302e-07
21	2024-07-01 18:38:50	1.00403e-08	21	2024-07-01 18:40:12	1.41156e-08	21	2024-07-01 18:14:39	3.4469e-08	21	2024-07-01 18:41:35	3.29584e-08	21	2024-07-01 18:43:08	5.09126e-08	21	2024-07-01 18:44:29	6.2037e-08	21	2024-07-01 18:46:05	8.83093e-08	21	2024-07-01 18:47:23	1.01251e-07
22	2024-07-01 18:38:51	1.00525e-08	22	2024-07-01 18:40:13	1.41163e-08	22	2024-07-01 18:14:40	3.44723e-08	22	2024-07-01 18:41:36	3.29717e-08	22	2024-07-01 18:43:09	5.09142e-08	22	2024-07-01 18:44:30	6.20436e-08	22	2024-07-01 18:46:06	8.82847e-08	22	2024-07-01 18:47:24	1.01274e-07
23	2024-07-01 18:38:52	1.00459e-08	23	2024-07-01 18:40:14	1.41117e-08	23	2024-07-01 18:14:41	3.44822e-08	23	2024-07-01 18:41:37	3.29794e-08	23	2024-07-01 18:43:10	5.0919e-08	23	2024-07-01 18:44:31	6.20636e-08	23	2024-07-01 18:46:07	8.82718e-08	23	2024-07-01 18:47:25	1.01296e-07
24	2024-07-01 18:38:53	1.00486e-08	24	2024-07-01 18:40:15	1.41063e-08	24	2024-07-01 18:14:42	3.44956e-08	24	2024-07-01 18:41:38	3.29925e-08	24	2024-07-01 18:43:11	5.0893e-08	24	2024-07-01 18:44:32	6.20603e-08	24	2024-07-01 18:46:08	8.82654e-08	24	2024-07-01 18:47:26	1.01274e-07
25	2024-07-01 18:38:54	1.00451e-08	25	2024-07-01 18:40:16	1.40971e-08	25	2024-07-01 18:14:43	3.4502e-08	25	2024-07-01 18:41:39	3.30048e-08	25	2024-07-01 18:43:12	5.09001e-08	25	2024-07-01 18:44:33	6.20283e-08	25	2024-07-01 18:46:09	8.82627e-08	25	2024-07-01 18:47:27	1.01285e-07
26	2024-07-01 18:38:55	1.00502e-08	26	2024-07-01 18:40:17	1.40944e-08	26	2024-07-01 18:14:44	3.4501e-08	26	2024-07-01 18:41:40	3.30109e-08	26	2024-07-01 18:43:13	5.09187e-08	26	2024-07-01 18:44:34	6.20241e-08	26	2024-07-01 18:46:10	8.82519e-08	26	2024-07-01 18:47:28	1.01281e-07
27	2024-07-01 18:38:56	1.00488e-08	27	2024-07-01 18:40:18	1.40969e-08	27	2024-07-01 18:14:45	3.45027e-08	27	2024-07-01 18:41:41	3.30159e-08	27	2024-07-01 18:43:14	5.09267e-08	27	2024-07-01 18:44:35	6.20127e-08	27	2024-07-01 18:46:11	8.8236e-08	27	2024-07-01 18:47:29	1.0124e-07
28	2024-07-01 18:38:57	1.0049e-08	28	2024-07-01 18:40:19	1.40982e-08	28	2024-07-01 18:14:46	3.45196e-08	28	2024-07-01 18:41:42	3.3013e-08	28	2024-07-01 18:43:15	5.09022e-08	28	2024-07-01 18:44:36	6.20071e-08	28	2024-07-01 18:46:12	8.82202e-08	28	2024-07-01 18:47:30	1.01254e-07
29	2024-07-01 18:38:58	1.00425e-08	29	2024-07-01 18:40:20	1.40952e-08	29	2024-07-01 18:14:47	3.4539e-08	29	2024-07-01 18:41:43	3.29969e-08	29	2024-07-01 18:43:16	5.08918e-08	29	2024-07-01 18:44:37	6.19993e-08	29	2024-07-01 18:46:13	8.822e-08	29	2024-07-01 18:47:31	1.01247e-07
30	2024-07-01 18:38:59	1.00505e-08	30	2024-07-01 18:40:21	1.40913e-08	30	2024-07-01 18:14:48	3.45243e-08	30	2024-07-01 18:41:44	3.29897e-08	30	2024-07-01 18:43:17	5.08831e-08	30	2024-07-01 18:44:38	6.20275e-08	30	2024-07-01 18:46:14	8.82082e-08	30	2024-07-01 18:47:32	1.01254e-07
31	2024-07-01 18:39:00	1.00638e-08	31	2024-07-01 18:40:22	1.40871e-08	31	2024-07-01 18:14:49	3.45082e-08	31	2024-07-01 18:41:45	3.2961e-08	31	2024-07-01 18:43:18	5.08776e-08	31	2024-07-01 18:44:39	6.20346e-08	31	2024-07-01 18:46:15	8.82065e-08	31	2024-07-01 18:47:33	1.01239e-07
32	2024-07-01 18:39:01	1.00617e-08	32	2024-07-01 18:40:23	1.40845e-08	32	2024-07-01 18:14:50	3.45125e-08	32	2024-07-01 18:41:46	3.29633e-08	32	2024-07-01 18:43:19	5.0884e-08	32	2024-07-01 18:44:40	6.20177e-08	32	2024-07-01 18:46:16	8.82167e-08	32	2024-07-01 18:47:34	1.01247e-07
33	2024-07-01 18:39:02	1.00595e-08	33	2024-07-01 18:40:24	1.40866e-08	33	2024-07-01 18:14:51	3.45155e-08	33	2024-07-01 18:41:47	3.29674e-08	33	2024-07-01 18:43:20	5.08951e-08	33	2024-07-01 18:44:41	6.20038e-08	33	2024-07-01 18:46:17	8.82198e-08	33	2024-07-01 18:47:35	1.01236e-07
34	2024-07-01 18:39:03	1.00639e-08	34	2024-07-01 18:40:25	1.40839e-08	34	2024-07-01 18:14:52	3.45243e-08	34	2024-07-01 18:41:48	3.29711e-08	34	2024-07-01 18:43:21	5.08965e-08	34	2024-07-01 18:44:42	6.20079e-08	34	2024-07-01 18:46:18	8.82399e-08	34	2024-07-01 18:47:36	1.01226e-07
35	2024-07-01 18:39:04	1.00663e-08	35	2024-07-01 18:40:26	1.40728e-08	35	2024-07-01 18:14:53	3.45326e-08	35	2024-07-01 18:41:49	3.29762e-08	35	2024-07-01 18:43:22	5.0911e-08	35	2024-07-01 18:44:43	6.20223e-08	35	2024-07-01 18:46:19	8.82299e-08	35	2024-07-01 18:47:37	1.01214e-07
36	2024-07-01 18:39:05	1.00647e-08	36	2024-07-01 18:40:27	1.40642e-08	36	2024-07-01 18:14:54	3.45607e-08	36	2024-07-01 18:41:50	3.29843e-08	36	2024-07-01 18:43:23	5.09283e-08	36	2024-07-01 18:44:44	6.20352e-08	36	2024-07-01 18:46:20	8.82574e-08	36	2024-07-01 18:47:38	1.01167e-07
37	2024-07-01 18:39:06	1.00688e-08	37	2024-07-01 18:40:28	1.40611e-08	37	2024-07-01 18:14:55	3.45528e-08	37	2024-07-01 18:41:51	3.29958e-08	37	2024-07-01 18:43:24	5.09472e-08	37	2024-07-01 18:44:45	6.20271e-08	37	2024-07-01 18:46:21	8.82084e-08	37	2024-07-01 18:47:39	1.01161e-07
38	2024-07-01 18:39:07	1.00704e-08	38	2024-07-01 18:40:29	1.40622e-08	38	2024-07-01 18:14:56	3.45479e-08	38	2024-07-01 18:41:52	3.30036e-08	38	2024-07-01 18:43:25	5.09539e-08	38	2024-07-01 18:44:46	6.20178e-08	38	2024-07-01 18:46:22	8.82136e-08	38	2024-07-01 18:47:40	1.01159e-07
39	2024-07-01 18:39:08	1.00669e-08	39	2024-07-01 18:40:30	1.40656e-08	39	2024-07-01 18:14:57	3.45538e-08	39	2024-07-01 18:41:53	3.30143e-08	39	2024-07-01 18:43:26	5.10123e-08	39	2024-07-01 18:44:47	6.20104e-08	39	2024-07-01 18:46:23	8.81634e-08	39	2024-07-01 18:47:41	1.01136e-07
40	2024-07-01 18:39:09	1.00613e-08	40	2024-07-01 18:40:31	1.40704e-08	40	2024-07-01 18:14:58	3.45481e-08	40	2024-07-01 18:41:54	3.30077e-08	40	2024-07-01 18:43:27	5.10554e-08	40	2024-07-01 18:44:48	6.20196e-08	40	2024-07-01 18:46:24	8.81205e-08	40	2024-07-01 18:47:42	1.01121e-07
41	2024-07-01 18:39:10	1.00602e-08	41	2024-07-01 18:40:32	1.4062e-08	41	2024-07-01 18:14:59	3.45501e-08	41	2024-07-01 18:41:55	3.30069e-08	41	2024-07-01 18:43:28	5.09804e-08	41	2024-07-01 18:44:49	6.20285e-08	41	2024-07-01 18:46:25	8.81183e-08	41	2024-07-01 18:47:43	1.01129e-07
42	2024-07-01 18:39:11	1.00626e-08	42	2024-07-01 18:40:33	1.40588e-08	42	2024-07-01 18:15:00	3.45322e-08	42	2024-07-01 18:41:56	3.29903e-08	42	2024-07-01 18:43:29	5.10121e-08	42	2024-07-01 18:44:50	6.20129e-08	42	2024-07-01 18:46:26	8.80895e-08	42	2024-07-01 18:47:44	1.0114e-07
43	2024-07-01 18:39:12	1.00525e-08	43	2024-07-01 18:40:34	1.40544e-08	43	2024-07-01 18:15:01	3.4511e-08	43	2024-07-01 18:41:57	3.29992e-08	43	2024-07-01 18:43:30	5.10479e-08	43	2024-07-01 18:44:51	6.20136e-08	43	2024-07-01 18:46:27	8.80817e-08	43	2024-07-01 18:47:45	1.01149e-07
44	2024-07-01 18:39:13	1.00514e-08	44	2024-07-01 18:40:35	1.40545e-08	44	2024-07-01 18:15:02	3.45098e-08	44	2024-07-01 18:41:58	3.29997e-08	44	2024-07-01 18:43:31	5.09961e-08	44	2024-07-01 18:44:52	6.19959e-08	44	2024-07-01 18:46:28	8.80698e-08	44	2024-07-01 18:47:46	1.0114e-07
45	2024-07-01 18:39:14	1.00554e-08	45	2024-07-01 18:40:36	1.40417e-08	45	2024-07-01 18:15:03	3.45014e-08	45	2024-07-01 18:41:59	3.30007e-08	45	2024-07-01 18:43:32	5.09864e-08	45	2024-07-01 18:44:53	6.19906e-08	45	2024-07-01 18:46:29	8.80644e-08	45	2024-07-01 18:47:47	1.01136e-07
46	2024-07-01 18:39:15	1.00535e-08	46	2024-07-01 18:40:37	1.40437e-08	46	2024-07-01 18:15:04	3.45125e-08	46	2024-07-01 18:42:00	3.30022e-08	46	2024-07-01 18:43:33	5.09891e-08	46	2024-07-01 18:44:54	6.19959e-08	46	2024-07-01 18:46:30	8.80705e-08	46	2024-07-01 18:47:48	1.01131e-07
47	2024-07-01 18:39:16	1.00569e-08	47	2024-07-01 18:40:38	1.40454e-08	47	2024-07-01 18:15:05	3.4524e-08	47	2024-07-01 18:42:01	3.30107e-08	47	2024-07-01 18:43:34	5.09923e-08	47	2024-07-01 18:44:55	6.19995e-08	47	2024-07-01 18:46:31	8.80736e-08	47	2024-07-01 18:47:49	1.01136e-07
48	2024-07-01 18:39:17	1.00592e-08	48	2024-07-01 18:40:39	1.40417e-08	48	2024-07-01 18:15:06	3.45261e-08	48	2024-07-01 18:42:02	3.30214e-08	48	2024-07-01 18:43:35	5.09831e-08	48	2024-07-01 18:44:56	6.20168e-08	48	2024-07-01 18:46:32	8.80792e-08	48	2024-07-01 18:47:50	1.01131e-07
49	2024-07-01 18:39:18	1.00616e-08	49	2024-07-01 18:40:40	1.4042e-08	49	2024-07-01 18:15:07	3.45375e-08	49	2024-07-01 18:42:03	3.30392e-08	49	2024-07-01 18:43:36	5.0966e-08	49	2024-07-01 18:44:57	6.20004e-08	49	2024-07-01 18:46:33	8.8076e-08	49	2024-07-01 18:47:51	1.01132e-07
50	2024-07-01 18:39:19	1.00724e-08	50	2024-07-01 18:40:41	1.40383e-08	50	2024-07-01 18:15:08	3.45381e-08	50	2024-07-01 18:42:04	3.30383e-08	50	2024-07-01 18:43:37	5.09518e-08	50	2024-07-01 18:44:58	6.19795e-08	50	2024-07-01 18:46:34	8.80613e-08	50	2024-07-01 18:47:52	1.01132e-07
51	2024-07-01 18:39:20	1.00807e-08	51	2024-07-01 18:40:42	1.40354e-08	51	2024-07-01 18:15:09	3.45378e-08	51	2024-07-01 18:42:05	3.30387e-08	51	2024-07-01 18:43:38	5.09466e-08	51	2024-07-01 18:44:59	6.20095e-08	51	2024-07-01 18:46:35	8.80456e-08	51	2024-07-01 18:47:53	1.01105e-07
52	2024-07-01 18:39:21	1.00865e-08	52	2024-07-01 18:40:43	1.40351e-08	52	2024-07-01 18:15:10	3.45512e-08	52	2024-07-01 18:42:06	3.30481e-08	52	2024-07-01 18:43:39	5.09478e-08	52	2024-07-01 18:45:00	6.20019e-08	52	2024-07-01 18:46:36	8.80745e-08	52	2024-07-01 18:47:54	1.01152e-07
53	2024-07-01 18:39:22	1.00714e-08	53	2024-07-01 18:40:44	1.40319e-08	53	2024-07-01 18:15:11	3.45653e-08	53	2024-07-01 18:42:07	3.30445e-08	53	2024-07-01 18:43:40	5.09451e-08	53	2024-07-01 18:45:01	6.20173e-08	53	2024-07-01 18:46:37	8.80749e-08	53	2024-07-01 18:47:55	1.0111e-07
54	2024-07-01 18:39:23	1.00496e-08	54	2024-07-01 18:40:45	1.40309e-08	54	2024-07-01 18:15:12	3.45717e-08	54	2024-07-01 18:42:08	3.30599e-08	54	2024-07-01 18:43:41	5.0935e-08	54	2024-07-01 18:45:02	6.20181e-08	54	2024-07-01 18:46:38	8.80794e-08	54	2024-07-01 18:47:56	1.01093e-07
55	2024-07-01 18:39:24	1.00585e-08	55	2024-07-01 18:40:46	1.4027e-08	55	2024-07-01 18:15:13	3.45663e-08	55	2024-07-01 18:42:09	3.30811e-08	55	2024-07-01 18:43:42	5.09362e-08	55	2024-07-01 18:45:03	6.20075e-08	55	2024-07-01 18:46:39	8.80745e-08	55	2024-07-01 18:47:57	1.01071e-07
56	2024-07-01 18:39:25	1.00591e-08	56	2024-07-01 18:40:47	1.40233e-08	56	2024-07-01 18:15:14	3.45464e-08	56	2024-07-01 18:42:10	3.30987e-08	56	2024-07-01 18:43:43	5.09409e-08	56	2024-07-01 18:45:04	6.20096e-08	56	2024-07-01 18:46:40	8.80698e-08	56	2024-07-01 18:47:58	1.01057e-07
57	2024-07-01 18:39:26	1.0057e-08	57	2024-07-01 18:40:48	1.40268e-08	57	2024-07-01 18:15:15	3.45459e-08	57	2024-07-01 18:42:11	3.31006e-08	57	2024-07-01 18:43:44	5.09433e-08	57	2024-07-01 18:45:05	6.20217e-08	57	2024-07-01 18:46:41	8.80561e-08	57	2024-07-01 18:47:59	1.01056e-07
58	2024-07-01 18:39:27	1.00581e-08	58	2024-07-01 18:40:49	1.40282e-08	58	2024-07-01 18:15:16	3.45581e-08	58	2024-07-01 18:42:12	3.30816e-08	58	2024-07-01 18:43:45	5.09455e-08	58	2024-07-01 18:45:06	6.20128e-08	58	2024-07-01 18:46:42	8.80538e-08	58	2024-07-01 18:48:00	1.01061e-07
59	2024-07-01 18:39:28	1.00555e-08	59	2024-07-01 18:40:50	1.403e-08	59	2024-07-01 18:15:17	3.45617e-08	59	2024-07-01 18:42:13	3.30832e-08	59	2024-07-01 18:43:46	5.09902e-08	59	2024-07-01 18:45:07	6.20124e-08	59	2024-07-01 18:46:43	8.80522e-08	59	2024-07-01 18:48:01	1.01068e-07
60	2024-07-01 18:39:29	1.00599e-08	60	2024-07-01 18:40:51	1.40327e-08	60	2024-07-01 18:15:18	3.45586e-08	60	2024-07-01 18:42:14	3.3089e-08	60	2024-07-01 18:43:47	5.09792e-08	60	2024-07-01 18:45:08	6.2029e-08	60	2024-07-01 18:46:44	8.80169e-08	60	2024-07-01 18:48:02	1.01049e-07
H15G1 Reflectance in %
450nm wavelength			500nm wavelength			532nm wavelength			550nm wavelength			600nm wavelength			650nm wavelength			700 nm wavelength			750nm wavelength
		0.158997			0.184586			0.209937			0.227087			0.276809			0.312354			0.37399			0.422258

## Sheet: Figure 4a 60 mm spectrometer
TITLE	H15G1_Wafer52	TITLE	H15G2_Wafer52	TITLE	H15G3_Wafer52	TITLE	H15G4_Wafer52	TITLE	blackSi
DATA TYPE	ULTRAVIOLET SPECTRUM	DATA TYPE	ULTRAVIOLET SPECTRUM	DATA TYPE	ULTRAVIOLET SPECTRUM	DATA TYPE	ULTRAVIOLET SPECTRUM	DATA TYPE	ULTRAVIOLET SPECTRUM
ORIGIN	JASCO	ORIGIN	JASCO	ORIGIN	JASCO	ORIGIN	JASCO	ORIGIN	JASCO
OWNER		OWNER		OWNER		OWNER		OWNER
DATE	24/04/24	DATE	25/03/02	DATE	24/04/24	DATE	24/04/24	DATE	24/07/09
TIME	16:38:04	TIME	14:00:36	TIME	16:41:39	TIME	16:41:23	TIME	10:28:00
SPECTROMETER/DATA SYSTEM		SPECTROMETER/DATA SYSTEM		SPECTROMETER/DATA SYSTEM		SPECTROMETER/DATA SYSTEM		SPECTROMETER/DATA SYSTEM
LOCALE	1033	LOCALE	1033	LOCALE	1033	LOCALE	1033	LOCALE	1033
RESOLUTION		RESOLUTION		RESOLUTION		RESOLUTION		RESOLUTION
DELTAX	-1	DELTAX	-1	DELTAX	-1	DELTAX	-1	DELTAX	-1
XUNITS	NANOMETERS	XUNITS	NANOMETERS	XUNITS	NANOMETERS	XUNITS	NANOMETERS	XUNITS	NANOMETERS
YUNITS	REFLECTANCE	YUNITS	REFLECTANCE	YUNITS	REFLECTANCE	YUNITS	REFLECTANCE	YUNITS	REFLECTANCE
FIRSTX	800	FIRSTX	800	FIRSTX	800	FIRSTX	800	FIRSTX	800
LASTX	300	LASTX	300	LASTX	300	LASTX	300	LASTX	200
NPOINTS	501	NPOINTS	501	NPOINTS	501	NPOINTS	501	NPOINTS	601
FIRSTY	0.4935	FIRSTY	0.5123	FIRSTY	0.60052	FIRSTY	0.78898	FIRSTY	0.16802
MAXY	0.4935	MAXY	0.5123	MAXY	0.60052	MAXY	0.78898	MAXY	0.6535
MINY	0.14605	MINY	0.17168	MINY	0.28305	MINY	0.51549	MINY	0.16802
XYDATA		XYDATA		XYDATA		XYDATA		XYDATA
800	0.4935	800	0.512302	800	0.600518	800	0.788984	800	0.168017
799	0.492283	799	0.510442	799	0.598929	799	0.787382	799	0.168092
798	0.490561	798	0.508286	798	0.597645	798	0.785893	798	0.16824
797	0.489257	797	0.506355	797	0.596285	797	0.784286	797	0.168563
796	0.487877	796	0.504833	796	0.595022	796	0.782852	796	0.169005
795	0.486103	795	0.503168	795	0.594009	795	0.781618	795	0.169167
794	0.484701	794	0.501747	794	0.592545	794	0.77995	794	0.169395
793	0.48275	793	0.500218	793	0.590805	793	0.778266	793	0.169775
792	0.481377	792	0.498489	792	0.588739	792	0.776551	792	0.169993
791	0.4801	791	0.497259	791	0.586883	791	0.775575	791	0.170473
790	0.478496	790	0.495684	790	0.585193	790	0.774394	790	0.170788
789	0.477024	789	0.494172	789	0.583773	789	0.772811	789	0.170832
788	0.475647	788	0.492746	788	0.582394	788	0.771453	788	0.170904
787	0.474295	787	0.491271	787	0.580974	787	0.769919	787	0.171467
786	0.472659	786	0.489837	786	0.579291	786	0.768206	786	0.17181
785	0.471265	785	0.488352	785	0.578022	785	0.76679	785	0.172515
784	0.469665	784	0.486645	784	0.576655	784	0.765322	784	0.172916
783	0.467768	783	0.485147	783	0.57534	783	0.764113	783	0.173367
782	0.466269	782	0.483984	782	0.573968	782	0.762704	782	0.173695
781	0.464209	781	0.482547	781	0.57255	781	0.761344	781	0.173855
780	0.462525	780	0.481028	780	0.571357	780	0.759695	780	0.173923
779	0.461056	779	0.479693	779	0.569657	779	0.757929	779	0.173866
778	0.459215	778	0.47791	778	0.568093	778	0.75654	778	0.173992
777	0.457942	777	0.476528	777	0.566818	777	0.755178	777	0.17405
776	0.456285	776	0.475346	776	0.565579	776	0.753587	776	0.174286
775	0.454879	775	0.473762	775	0.564436	775	0.752361	775	0.174421
774	0.453447	774	0.472362	774	0.563288	774	0.7508	774	0.174804
773	0.45157	773	0.470451	773	0.561633	773	0.749537	773	0.175617
772	0.449961	772	0.468711	772	0.560423	772	0.747981	772	0.176015
771	0.448463	771	0.466761	771	0.558773	771	0.746467	771	0.176379
770	0.446788	770	0.465339	770	0.55719	770	0.745235	770	0.176688
769	0.445415	769	0.464064	769	0.556	769	0.743999	769	0.176865
768	0.444108	768	0.462875	768	0.554704	768	0.742547	768	0.177133
767	0.442576	767	0.461757	767	0.553156	767	0.741075	767	0.177351
766	0.441053	766	0.460289	766	0.551689	766	0.739943	766	0.177653
765	0.440017	765	0.458723	765	0.550508	765	0.738737	765	0.177827
764	0.43855	764	0.457119	764	0.548685	764	0.737671	764	0.178476
763	0.437241	763	0.455695	763	0.547258	763	0.736384	763	0.179282
762	0.436027	762	0.454645	762	0.545917	762	0.735398	762	0.179642
761	0.43462	761	0.452906	761	0.544356	761	0.734396	761	0.179889
760	0.433269	760	0.451356	760	0.543176	760	0.73331	760	0.180337
759	0.43176	759	0.449968	759	0.541962	759	0.731794	759	0.180684
758	0.430419	758	0.44844	758	0.540755	758	0.730526	758	0.181082
757	0.429766	757	0.447358	757	0.539698	757	0.729562	757	0.181307
756	0.428538	756	0.446311	756	0.538644	756	0.728099	756	0.181467
755	0.427034	755	0.445425	755	0.537414	755	0.726953	755	0.181849
754	0.426059	754	0.444258	754	0.536087	754	0.725764	754	0.182221
753	0.424712	753	0.442911	753	0.534934	753	0.724535	753	0.182478
752	0.423548	752	0.441524	752	0.533558	752	0.723327	752	0.182626
751	0.4226	751	0.440246	751	0.532315	751	0.722148	751	0.182847
750	0.421539	750	0.439045	750	0.531027	750	0.72076	750	0.183355
749	0.420051	749	0.43771	749	0.529618	749	0.719533	749	0.183908
748	0.418563	748	0.436682	748	0.52874	748	0.718347	748	0.183953
747	0.417346	747	0.435363	747	0.52751	747	0.717425	747	0.184106
746	0.416037	746	0.434216	746	0.526276	746	0.716233	746	0.184385
745	0.414996	745	0.433361	745	0.525523	745	0.714704	745	0.184874
744	0.413885	744	0.432235	744	0.524565	744	0.71404	744	0.185085
743	0.412626	743	0.431067	743	0.523019	743	0.712837	743	0.185323
742	0.411381	742	0.429826	742	0.521787	742	0.71171	742	0.185534
741	0.410273	741	0.428838	741	0.520632	741	0.710429	741	0.186025
740	0.408017	740	0.427785	740	0.520882	740	0.710645	740	0.186323
739	0.4071	739	0.426659	739	0.519737	739	0.709668	739	0.18681
738	0.405981	738	0.42557	738	0.518783	738	0.708259	738	0.186923
737	0.404786	737	0.424253	737	0.517789	737	0.7071	737	0.187328
736	0.403739	736	0.422901	736	0.516742	736	0.706133	736	0.187567
735	0.402384	735	0.421916	735	0.515611	735	0.705322	735	0.187932
734	0.401093	734	0.420997	734	0.51427	734	0.704068	734	0.188301
733	0.400027	733	0.419526	733	0.513013	733	0.703045	733	0.188606
732	0.399181	732	0.418404	732	0.511681	732	0.702065	732	0.188887
731	0.398219	731	0.41756	731	0.510552	731	0.700825	731	0.189141
730	0.396975	730	0.416537	730	0.509495	730	0.699794	730	0.189408
729	0.395955	729	0.415376	729	0.508252	729	0.698623	729	0.189996
728	0.394829	728	0.414195	728	0.506989	728	0.697556	728	0.190266
727	0.393819	727	0.412901	727	0.505739	727	0.696402	727	0.190544
726	0.3927	726	0.41173	726	0.504682	726	0.695466	726	0.190704
725	0.391655	725	0.410677	725	0.503641	725	0.694211	725	0.191092
724	0.390364	724	0.409763	724	0.502378	724	0.693129	724	0.19137
723	0.388968	723	0.408791	723	0.5012	723	0.692048	723	0.191794
722	0.387736	722	0.407539	722	0.499891	722	0.691428	722	0.192448
721	0.386594	721	0.406355	721	0.498686	721	0.690504	721	0.192593
720	0.385516	720	0.40554	720	0.49759	720	0.689572	720	0.1931
719	0.384449	719	0.404658	719	0.496584	719	0.688334	719	0.193381
718	0.383465	718	0.403592	718	0.495852	718	0.687323	718	0.193817
717	0.382081	717	0.402586	717	0.494896	717	0.686282	717	0.194267
716	0.381075	716	0.401444	716	0.494047	716	0.685617	716	0.194618
715	0.379914	715	0.400266	715	0.492852	715	0.684691	715	0.195
714	0.379284	714	0.399272	714	0.491945	714	0.684047	714	0.19506
713	0.378133	713	0.398346	713	0.490867	713	0.68305	713	0.195147
712	0.377166	712	0.397028	712	0.489814	712	0.682094	712	0.195425
711	0.375889	711	0.395895	711	0.4888	711	0.681258	711	0.195844
710	0.374872	710	0.394848	710	0.487604	710	0.680502	710	0.196257
709	0.373775	709	0.393775	709	0.486259	709	0.679949	709	0.196544
708	0.372558	708	0.392435	708	0.485218	708	0.678897	708	0.196835
707	0.371425	707	0.391283	707	0.484156	707	0.677808	707	0.196933
706	0.370418	706	0.390443	706	0.483321	706	0.676845	706	0.197092
705	0.369337	705	0.389347	705	0.482418	705	0.675796	705	0.197448
704	0.368006	704	0.388234	704	0.481233	704	0.674797	704	0.197635
703	0.366906	703	0.386964	703	0.480076	703	0.674068	703	0.198058
702	0.3658	702	0.385685	702	0.478813	702	0.673307	702	0.198302
701	0.364833	701	0.384548	701	0.477734	701	0.672301	701	0.198375
700	0.363624	700	0.383543	700	0.476686	700	0.670919	700	0.198722
699	0.362649	699	0.38257	699	0.475608	699	0.669971	699	0.199069
698	0.361388	698	0.381367	698	0.474455	698	0.668998	698	0.199622
697	0.360369	697	0.380398	697	0.473556	697	0.668207	697	0.199937
696	0.359456	696	0.379776	696	0.47266	696	0.667446	696	0.200402
695	0.35859	695	0.378892	695	0.471637	695	0.666581	695	0.200573
694	0.357541	694	0.377787	694	0.47088	694	0.665576	694	0.200938
693	0.356689	693	0.376819	693	0.470138	693	0.664602	693	0.201321
692	0.355977	692	0.375926	692	0.46919	692	0.663937	692	0.201545
691	0.355263	691	0.374919	691	0.468388	691	0.66329	691	0.201981
690	0.354333	690	0.373795	690	0.467217	690	0.66241	690	0.202411
689	0.35343	689	0.373029	689	0.466316	689	0.66168	689	0.202704
688	0.352523	688	0.37208	688	0.465445	688	0.660884	688	0.203073
687	0.351426	687	0.371099	687	0.464455	687	0.660004	687	0.203218
686	0.350231	686	0.370138	686	0.463462	686	0.659145	686	0.203364
685	0.349452	685	0.369283	685	0.462477	685	0.658421	685	0.203694
684	0.348337	684	0.368174	684	0.461234	684	0.657622	684	0.203919
683	0.34705	683	0.366946	683	0.460321	683	0.656524	683	0.204139
682	0.345761	682	0.365845	682	0.459185	682	0.655365	682	0.204298
681	0.344463	681	0.364388	681	0.458109	681	0.654329	681	0.204765
680	0.343132	680	0.363065	680	0.457025	680	0.6533	680	0.204999
679	0.341968	679	0.361849	679	0.456142	679	0.652485	679	0.205266
678	0.341056	678	0.360968	678	0.455288	678	0.651592	678	0.205353
677	0.340005	677	0.359839	677	0.45424	677	0.650545	677	0.2055
676	0.338597	676	0.358746	676	0.453237	676	0.649473	676	0.20609
675	0.337331	675	0.357551	675	0.45198	675	0.64853	675	0.206202
674	0.336167	674	0.356427	674	0.450967	674	0.647653	674	0.206277
673	0.334915	673	0.355218	673	0.449869	673	0.646597	673	0.206489
672	0.333884	672	0.354174	672	0.448941	672	0.64592	672	0.206504
671	0.333011	671	0.353296	671	0.448148	671	0.645056	671	0.206769
670	0.332058	670	0.352274	670	0.446996	670	0.644032	670	0.207121
669	0.330771	669	0.351127	669	0.445827	669	0.643324	669	0.207361
668	0.329855	668	0.350051	668	0.445088	668	0.642368	668	0.207573
667	0.328983	667	0.349044	667	0.44392	667	0.641712	667	0.20785
666	0.327949	666	0.348035	666	0.442648	666	0.640669	666	0.20806
665	0.326993	665	0.347232	665	0.441658	665	0.639879	665	0.208294
664	0.325965	664	0.346153	664	0.44064	664	0.638865	664	0.208617
663	0.324972	663	0.345172	663	0.439661	663	0.637931	663	0.208769
662	0.324009	662	0.344038	662	0.438652	662	0.637041	662	0.209134
661	0.322846	661	0.342939	661	0.43749	661	0.636267	661	0.209482
660	0.321877	660	0.34201	660	0.436608	660	0.63524	660	0.209721
659	0.320769	659	0.340991	659	0.435623	659	0.634305	659	0.210164
658	0.319813	658	0.340041	658	0.434584	658	0.633435	658	0.210457
657	0.318829	657	0.339108	657	0.433492	657	0.632688	657	0.210838
656	0.317715	656	0.337955	656	0.432342	656	0.631443	656	0.211351
655	0.31665	655	0.336662	655	0.431151	655	0.630555	655	0.211627
654	0.31546	654	0.335565	654	0.430165	654	0.629382	654	0.211861
653	0.314338	653	0.334651	653	0.429326	653	0.628307	653	0.212283
652	0.313064	652	0.333572	652	0.428148	652	0.627447	652	0.212617
651	0.311818	651	0.332585	651	0.427192	651	0.626613	651	0.212937
650	0.310819	650	0.331523	650	0.426436	650	0.626064	650	0.213371
649	0.309748	649	0.330369	649	0.425446	649	0.624856	649	0.213439
648	0.308682	648	0.329512	648	0.424593	648	0.623962	648	0.213729
647	0.307624	647	0.328502	647	0.423478	647	0.62308	647	0.214089
646	0.306535	646	0.32746	646	0.422308	646	0.622151	646	0.214332
645	0.305355	645	0.326422	645	0.421653	645	0.621365	645	0.214463
644	0.304259	644	0.325334	644	0.42069	644	0.620527	644	0.214674
643	0.303349	643	0.32425	643	0.419753	643	0.619665	643	0.2149
642	0.302177	642	0.323212	642	0.418843	642	0.618749	642	0.215245
641	0.301125	641	0.32199	641	0.417896	641	0.617825	641	0.215468
640	0.300178	640	0.320914	640	0.416936	640	0.617043	640	0.215615
639	0.299067	639	0.320024	639	0.415869	639	0.616162	639	0.215843
638	0.298153	638	0.319007	638	0.415021	638	0.615764	638	0.216114
637	0.29724	637	0.317956	637	0.413976	637	0.614937	637	0.216341
636	0.296284	636	0.317011	636	0.412925	636	0.614164	636	0.216504
635	0.295234	635	0.31592	635	0.41191	635	0.613204	635	0.216807
634	0.294167	634	0.314767	634	0.410925	634	0.612135	634	0.217024
633	0.293092	633	0.313885	633	0.410042	633	0.61166	633	0.217433
632	0.292212	632	0.312802	632	0.409055	632	0.610976	632	0.217751
631	0.291162	631	0.311799	631	0.408036	631	0.610177	631	0.218201
630	0.290051	630	0.310812	630	0.406998	630	0.60931	630	0.218503
629	0.289163	629	0.309833	629	0.405859	629	0.608187	629	0.219016
628	0.288316	628	0.308793	628	0.404763	628	0.607489	628	0.219241
627	0.287258	627	0.307943	627	0.403885	627	0.606568	627	0.21958
626	0.286356	626	0.306898	626	0.403001	626	0.605725	626	0.219942
625	0.285304	625	0.305896	625	0.401994	625	0.604684	625	0.220252
624	0.2842	624	0.304696	624	0.401127	624	0.603724	624	0.220627
623	0.283193	623	0.303694	623	0.400198	623	0.602908	623	0.22101
622	0.282193	622	0.302557	622	0.399148	622	0.601693	622	0.221196
621	0.280988	621	0.301469	621	0.398016	621	0.600938	621	0.221539
620	0.279918	620	0.301372	620	0.397092	620	0.600104	620	0.221792
619	0.278728	619	0.300347	619	0.396064	619	0.599285	619	0.222103
618	0.277688	618	0.299377	618	0.395076	618	0.598458	618	0.222358
617	0.276585	617	0.298306	617	0.394246	617	0.597428	617	0.222653
616	0.275511	616	0.297091	616	0.393368	616	0.596774	616	0.222996
615	0.274302	615	0.296162	615	0.392476	615	0.595971	615	0.223186
614	0.273275	614	0.294982	614	0.391515	614	0.595322	614	0.223466
613	0.272194	613	0.293934	613	0.39055	613	0.59462	613	0.223594
612	0.27124	612	0.292899	612	0.389695	612	0.593715	612	0.223839
611	0.27008	611	0.29176	611	0.38885	611	0.593358	611	0.22425
610	0.269107	610	0.290846	610	0.38796	610	0.592901	610	0.224588
609	0.268069	609	0.289722	609	0.387195	609	0.592108	609	0.224879
608	0.267133	608	0.288671	608	0.38628	608	0.591257	608	0.225045
607	0.26615	607	0.287569	607	0.385229	607	0.590479	607	0.225483
606	0.265176	606	0.286635	606	0.384358	606	0.58978	606	0.225514
605	0.264276	605	0.285662	605	0.383422	605	0.588856	605	0.225919
604	0.263319	604	0.284615	604	0.382382	604	0.588323	604	0.226358
603	0.262275	603	0.283591	603	0.381512	603	0.58754	603	0.226773
602	0.261439	602	0.282676	602	0.380523	602	0.586916	602	0.226969
601	0.260491	601	0.281841	601	0.379507	601	0.586238	601	0.227229
600	0.259572	600	0.280976	600	0.378554	600	0.585422	600	0.227424
599	0.258551	599	0.279793	599	0.37753	599	0.58461	599	0.227884
598	0.257548	598	0.278791	598	0.376536	598	0.583751	598	0.228275
597	0.25657	597	0.277791	597	0.375692	597	0.582912	597	0.228566
596	0.255524	596	0.276946	596	0.374719	596	0.582098	596	0.228923
595	0.254547	595	0.276008	595	0.373794	595	0.58106	595	0.229327
594	0.253616	594	0.274844	594	0.372785	594	0.580133	594	0.229568
593	0.252609	593	0.273894	593	0.371751	593	0.579262	593	0.229875
592	0.251608	592	0.272923	592	0.370944	592	0.578472	592	0.230139
591	0.250542	591	0.272097	591	0.370053	591	0.577628	591	0.230323
590	0.249553	590	0.270875	590	0.369285	590	0.576954	590	0.230823
589	0.248386	589	0.269876	589	0.368442	589	0.57629	589	0.231395
588	0.247304	588	0.268833	588	0.367395	588	0.575218	588	0.231601
587	0.246305	587	0.267949	587	0.366335	587	0.574352	587	0.231855
586	0.245246	586	0.266754	586	0.365459	586	0.573583	586	0.232332
585	0.244305	585	0.265874	585	0.364681	585	0.57276	585	0.232608
584	0.24315	584	0.264823	584	0.363736	584	0.571882	584	0.233008
583	0.242243	583	0.263961	583	0.362981	583	0.571251	583	0.233277
582	0.240977	582	0.262914	582	0.361958	582	0.570506	582	0.233557
581	0.23988	581	0.261879	581	0.360819	581	0.569792	581	0.233834
580	0.238805	580	0.260672	580	0.359941	580	0.569196	580	0.234244
579	0.237741	579	0.259578	579	0.358941	579	0.568585	579	0.234428
578	0.236554	578	0.25863	578	0.3582	578	0.567767	578	0.23489
577	0.235406	577	0.257581	577	0.357147	577	0.567057	577	0.235162
576	0.234435	576	0.256493	576	0.356206	576	0.56656	576	0.235466
575	0.233413	575	0.255242	575	0.355058	575	0.565896	575	0.235831
574	0.232244	574	0.254347	574	0.353914	574	0.565183	574	0.235963
573	0.231392	573	0.253315	573	0.352884	573	0.564559	573	0.236088
572	0.23032	572	0.252253	572	0.352013	572	0.563792	572	0.236462
571	0.229456	571	0.251178	571	0.35122	571	0.563002	571	0.236832
570	0.228466	570	0.250452	570	0.350308	570	0.56232	570	0.237056
569	0.227364	569	0.249209	569	0.349355	569	0.561504	569	0.237381
568	0.226376	568	0.248253	568	0.348393	568	0.560589	568	0.237729
567	0.225419	567	0.247241	567	0.347184	567	0.559648	567	0.238135
566	0.224394	566	0.246266	566	0.346181	566	0.558854	566	0.238203
565	0.223544	565	0.245334	565	0.345405	565	0.558101	565	0.238624
564	0.222621	564	0.244437	564	0.344558	564	0.55725	564	0.238812
563	0.221555	563	0.243378	563	0.343577	563	0.556289	563	0.239082
562	0.220567	562	0.242344	562	0.342634	562	0.555495	562	0.239342
561	0.219638	561	0.241461	561	0.341771	561	0.554613	561	0.239711
560	0.218559	560	0.240431	560	0.340925	560	0.553867	560	0.239951
559	0.217446	559	0.239471	559	0.340144	559	0.553183	559	0.24011
558	0.216432	558	0.238713	558	0.339234	558	0.552456	558	0.240543
557	0.215324	557	0.237789	557	0.33831	557	0.551518	557	0.240898
556	0.214487	556	0.236931	556	0.337473	556	0.550939	556	0.241028
555	0.213502	555	0.235895	555	0.336663	555	0.550264	555	0.241278
554	0.212533	554	0.234824	554	0.335782	554	0.549566	554	0.241475
553	0.211568	553	0.233965	553	0.334681	553	0.548923	553	0.241711
552	0.210454	552	0.232833	552	0.33388	552	0.548417	552	0.241848
551	0.209362	551	0.231905	551	0.333071	551	0.547805	551	0.241974
550	0.208478	550	0.230988	550	0.332225	550	0.547222	550	0.242485
549	0.207517	549	0.230128	549	0.331372	549	0.546568	549	0.242785
548	0.206602	548	0.229181	548	0.330433	548	0.545948	548	0.24296
547	0.205697	547	0.228232	547	0.329545	547	0.545411	547	0.243308
546	0.204658	546	0.227238	546	0.32877	546	0.544584	546	0.243456
545	0.203787	545	0.22623	545	0.328059	545	0.544024	545	0.243816
544	0.202973	544	0.225427	544	0.327078	544	0.54334	544	0.244212
543	0.202058	543	0.224442	543	0.326278	543	0.542647	543	0.244523
542	0.20121	542	0.223385	542	0.325471	542	0.541821	542	0.244739
541	0.200354	541	0.222373	541	0.324985	541	0.541456	541	0.24473
540	0.199449	540	0.221437	540	0.324167	540	0.541012	540	0.244891
539	0.198375	539	0.220621	539	0.323196	539	0.540425	539	0.245088
538	0.197224	538	0.219652	538	0.322396	538	0.539573	538	0.24542
537	0.196375	537	0.218808	537	0.321765	537	0.539184	537	0.245848
536	0.195593	536	0.217929	536	0.320953	536	0.538552	536	0.246147
535	0.194661	535	0.216933	535	0.320208	535	0.537721	535	0.246493
534	0.193762	534	0.216191	534	0.31959	534	0.537021	534	0.246711
533	0.192769	533	0.215221	533	0.318584	533	0.536292	533	0.246843
532	0.191944	532	0.214409	532	0.317685	532	0.535677	532	0.24712
531	0.191001	531	0.213614	531	0.317106	531	0.535061	531	0.247273
530	0.190154	530	0.212986	530	0.316183	530	0.534681	530	0.247393
529	0.189049	529	0.212015	529	0.315374	529	0.534207	529	0.247433
528	0.188133	528	0.211109	528	0.314638	528	0.533549	528	0.247484
527	0.187423	527	0.210359	527	0.313677	527	0.532924	527	0.24775
526	0.186534	526	0.209505	526	0.313	526	0.532447	526	0.24828
525	0.185487	525	0.20876	525	0.312002	525	0.531823	525	0.248558
524	0.184537	524	0.207981	524	0.311266	524	0.53088	524	0.248801
523	0.183827	523	0.207203	523	0.310475	523	0.530332	523	0.248879
522	0.183075	522	0.206391	522	0.309752	522	0.53008	522	0.249123
521	0.182233	521	0.20548	521	0.309026	521	0.529503	521	0.249203
520	0.181541	520	0.204855	520	0.308246	520	0.528986	520	0.249404
519	0.180911	519	0.204117	519	0.307549	519	0.528731	519	0.24951
518	0.180189	518	0.20316	518	0.306884	518	0.528267	518	0.249741
517	0.17934	517	0.202399	517	0.306187	517	0.527913	517	0.249918
516	0.178454	516	0.201614	516	0.305555	516	0.527458	516	0.250104
515	0.177869	515	0.200859	515	0.30462	515	0.527096	515	0.250308
514	0.177234	514	0.200092	514	0.304108	514	0.526718	514	0.250779
513	0.176591	513	0.199374	513	0.303422	513	0.5262	513	0.251095
512	0.175767	512	0.198661	512	0.302698	512	0.52582	512	0.251248
511	0.174977	511	0.197899	511	0.302312	511	0.525529	511	0.251483
510	0.174558	510	0.197879	510	0.302167	510	0.524394	510	0.251232
509	0.173975	509	0.197307	509	0.301553	509	0.523876	509	0.251544
508	0.173276	508	0.196613	508	0.301105	508	0.523648	508	0.251644
507	0.172694	507	0.196086	507	0.300766	507	0.523473	507	0.251779
506	0.171973	506	0.19542	506	0.300124	506	0.523037	506	0.25221
505	0.171403	505	0.194608	505	0.299668	505	0.522755	505	0.252228
504	0.17056	504	0.193774	504	0.299016	504	0.522431	504	0.252306
503	0.170025	503	0.193121	503	0.298411	503	0.522217	503	0.252184
502	0.16936	502	0.192531	502	0.298023	502	0.521966	502	0.252265
501	0.168662	501	0.191794	501	0.29733	501	0.521524	501	0.25223
500	0.167903	500	0.191205	500	0.296834	500	0.521201	500	0.252347
499	0.167138	499	0.190502	499	0.296298	499	0.52081	499	0.252441
498	0.166576	498	0.189974	498	0.295793	498	0.520408	498	0.252538
497	0.166027	497	0.189406	497	0.295462	497	0.520051	497	0.252627
496	0.165369	496	0.188899	496	0.2951	496	0.519988	496	0.252747
495	0.164771	495	0.188405	495	0.294748	495	0.519948	495	0.252883
494	0.164253	494	0.18782	494	0.29437	494	0.519823	494	0.25328
493	0.163753	493	0.187255	493	0.293906	493	0.51967	493	0.253419
492	0.163036	492	0.186738	492	0.293268	492	0.519439	492	0.253617
491	0.162365	491	0.186081	491	0.292692	491	0.519114	491	0.253553
490	0.161817	490	0.185498	490	0.292172	490	0.518683	490	0.253677
489	0.161136	489	0.185093	489	0.291654	489	0.518557	489	0.25386
488	0.160711	488	0.184463	488	0.291257	488	0.518242	488	0.253981
487	0.16007	487	0.18385	487	0.290829	487	0.51787	487	0.254427
486	0.1595	486	0.183279	486	0.290327	486	0.517707	486	0.254599
485	0.158936	485	0.182696	485	0.290018	485	0.517489	485	0.254942
484	0.158459	484	0.182009	484	0.289693	484	0.516998	484	0.255052
483	0.15795	483	0.181484	483	0.289133	483	0.516919	483	0.25525
482	0.157202	482	0.180891	482	0.288746	482	0.516785	482	0.255055
481	0.156692	481	0.180378	481	0.288341	481	0.51673	481	0.255185
480	0.156114	480	0.179655	480	0.287989	480	0.516416	480	0.255434
479	0.155559	479	0.179188	479	0.287726	479	0.516201	479	0.255541
478	0.15489	478	0.178821	478	0.287317	478	0.515784	478	0.255667
477	0.154372	477	0.178456	477	0.286916	477	0.515535	477	0.255847
476	0.154071	476	0.178122	476	0.286714	476	0.515493	476	0.25584
475	0.153513	475	0.177744	475	0.286317	475	0.515488	475	0.256135
474	0.15297	474	0.177195	474	0.285996	474	0.515673	474	0.256255
473	0.152698	473	0.176732	473	0.285839	473	0.515629	473	0.256289
472	0.152263	472	0.17642	472	0.285609	472	0.515641	472	0.256331
471	0.151756	471	0.17598	471	0.285273	471	0.515615	471	0.256308
470	0.151445	470	0.175704	470	0.285096	470	0.515634	470	0.256424
469	0.151182	469	0.175494	469	0.284921	469	0.515721	469	0.256325
468	0.151007	468	0.175328	468	0.284667	468	0.515782	468	0.256471
467	0.150717	467	0.175117	467	0.284662	467	0.515856	467	0.256466
466	0.150319	466	0.17486	466	0.2845	466	0.515998	466	0.256863
465	0.149954	465	0.174534	465	0.284418	465	0.516183	465	0.257025
464	0.149619	464	0.174463	464	0.284193	464	0.516475	464	0.25709
463	0.149339	463	0.174135	463	0.28376	463	0.516267	463	0.257136
462	0.149164	462	0.173839	462	0.283667	462	0.516478	462	0.256968
461	0.148902	461	0.173479	461	0.283713	461	0.516754	461	0.256737
460	0.148645	460	0.17329	460	0.283653	460	0.516846	460	0.256801
459	0.148381	459	0.172997	459	0.283709	459	0.517024	459	0.257015
458	0.148383	458	0.172894	458	0.283814	458	0.517148	458	0.256951
457	0.148021	457	0.172887	457	0.283507	457	0.517038	457	0.256946
456	0.147853	456	0.172756	456	0.283333	456	0.517448	456	0.257145
455	0.147775	455	0.172802	455	0.283301	455	0.517506	455	0.25717
454	0.147601	454	0.172748	454	0.28313	454	0.517497	454	0.257153
453	0.147358	453	0.172617	453	0.283363	453	0.517775	453	0.257107
452	0.147114	452	0.172656	452	0.283452	452	0.518216	452	0.257142
451	0.147014	451	0.172444	451	0.283395	451	0.518155	451	0.257194
450	0.146389	450	0.171708	450	0.283054	450	0.517537	450	0.255595
449	0.14644	449	0.171692	449	0.283294	449	0.517608	449	0.255394
448	0.146525	448	0.171875	448	0.283198	448	0.517696	448	0.255178
447	0.146225	447	0.171793	447	0.283315	447	0.517758	447	0.255133
446	0.146127	446	0.171705	446	0.283459	446	0.518019	446	0.255046
445	0.146051	445	0.171677	445	0.28338	445	0.518483	445	0.255069
444	0.146228	444	0.171924	444	0.28377	444	0.518824	444	0.255171
443	0.146112	443	0.172156	443	0.283992	443	0.51917	443	0.255036
442	0.146238	442	0.172146	442	0.284067	442	0.519712	442	0.254737
441	0.146404	441	0.172151	441	0.284202	441	0.520147	441	0.254737
440	0.146282	440	0.172243	440	0.284242	440	0.520704	440	0.255006
439	0.146175	439	0.172474	439	0.284609	439	0.521008	439	0.254684
438	0.146431	438	0.172698	438	0.28498	438	0.521311	438	0.254619
437	0.146388	437	0.172834	437	0.285151	437	0.521693	437	0.254385
436	0.14655	436	0.172851	436	0.285284	436	0.522252	436	0.254146
435	0.146674	435	0.172965	435	0.285622	435	0.522633	435	0.25425
434	0.146844	434	0.173129	434	0.285953	434	0.523007	434	0.254214
433	0.14686	433	0.173201	433	0.28616	433	0.523458	433	0.254067
432	0.146914	432	0.173453	432	0.286614	432	0.523994	432	0.254019
431	0.14726	431	0.173798	431	0.28691	431	0.524684	431	0.253718
430	0.147309	430	0.174088	430	0.28749	430	0.525311	430	0.253828
429	0.147791	429	0.174309	429	0.288179	429	0.52602	429	0.253363
428	0.147777	428	0.174323	428	0.288421	428	0.526618	428	0.253096
427	0.148033	427	0.17446	427	0.288412	427	0.527362	427	0.25295
426	0.14818	426	0.174856	426	0.288895	426	0.527816	426	0.252879
425	0.148385	425	0.175088	425	0.289199	425	0.528268	425	0.252597
424	0.148671	424	0.175072	424	0.289684	424	0.528833	424	0.252131
423	0.149092	423	0.175613	423	0.290188	423	0.529751	423	0.251868
422	0.149293	422	0.175764	422	0.290436	422	0.530516	422	0.251714
421	0.14956	421	0.176007	421	0.290938	421	0.530961	421	0.251536
420	0.149728	420	0.176494	420	0.291553	420	0.53161	420	0.251358
419	0.149915	419	0.17696	419	0.292144	419	0.532488	419	0.250892
418	0.150535	418	0.177493	418	0.292851	418	0.533341	418	0.250626
417	0.151204	417	0.178096	417	0.293527	417	0.534465	417	0.250184
416	0.151594	416	0.178726	416	0.293974	416	0.53526	416	0.250088
415	0.152084	415	0.179076	415	0.294796	415	0.536101	415	0.249871
414	0.152685	414	0.179515	414	0.295556	414	0.53703	414	0.249174
413	0.153154	413	0.180173	413	0.296174	413	0.537969	413	0.248574
412	0.153892	412	0.180818	412	0.296844	412	0.538895	412	0.248172
411	0.154611	411	0.181763	411	0.29776	411	0.539741	411	0.247822
410	0.154624	410	0.181814	410	0.297177	410	0.541012	410	0.24745
409	0.155468	409	0.182286	409	0.297554	409	0.542119	409	0.247178
408	0.155784	408	0.182527	408	0.298231	408	0.543208	408	0.246731
407	0.156376	407	0.183341	407	0.299158	407	0.54387	407	0.246249
406	0.156699	406	0.18387	406	0.299697	406	0.544837	406	0.245627
405	0.157109	405	0.184382	405	0.300243	405	0.545951	405	0.245511
404	0.157653	404	0.184511	404	0.300883	404	0.546847	404	0.244917
403	0.158507	403	0.185067	403	0.301794	403	0.547658	403	0.244624
402	0.158863	402	0.185688	402	0.302606	402	0.548631	402	0.244249
401	0.159415	401	0.186335	401	0.303363	401	0.550064	401	0.243658
400	0.160132	400	0.18715	400	0.304213	400	0.551675	400	0.243214
399	0.161065	399	0.187612	399	0.304923	399	0.552641	399	0.243236
398	0.161833	398	0.188284	398	0.305612	398	0.553552	398	0.242845
397	0.162239	397	0.188869	397	0.306581	397	0.554159	397	0.242895
396	0.162849	396	0.189529	396	0.307324	396	0.554881	396	0.242651
395	0.163338	395	0.190383	395	0.308033	395	0.555745	395	0.242211
394	0.164148	394	0.191329	394	0.308415	394	0.556877	394	0.241677
393	0.164973	393	0.19208	393	0.309465	393	0.55813	393	0.24158
392	0.165908	392	0.193179	392	0.310666	392	0.559099	392	0.241812
391	0.166438	391	0.193864	391	0.311286	391	0.560154	391	0.242388
390	0.167229	390	0.194467	390	0.312335	390	0.56085	390	0.242784
389	0.168131	389	0.195266	389	0.313415	389	0.561974	389	0.24287
388	0.168943	388	0.196322	388	0.314077	388	0.563186	388	0.243037
387	0.169436	387	0.197107	387	0.314692	387	0.563884	387	0.243559
386	0.170323	386	0.197758	386	0.31531	386	0.565231	386	0.243884
385	0.171298	385	0.198349	385	0.316321	385	0.566237	385	0.245273
384	0.171934	384	0.199007	384	0.317185	384	0.567043	384	0.246101
383	0.172065	383	0.199518	383	0.317995	383	0.567648	383	0.247019
382	0.172947	382	0.200275	382	0.318702	382	0.568661	382	0.247875
381	0.173355	381	0.200647	381	0.319281	381	0.569551	381	0.249174
380	0.173838	380	0.201136	380	0.319883	380	0.570627	380	0.250335
379	0.174726	379	0.201767	379	0.321065	379	0.571712	379	0.251928
378	0.17524	378	0.202409	378	0.321882	378	0.572599	378	0.253438
377	0.175502	377	0.203188	377	0.322247	377	0.573528	377	0.25531
376	0.175698	376	0.204013	376	0.322946	376	0.574527	376	0.256765
375	0.17637	375	0.204243	375	0.323755	375	0.575901	375	0.25846
374	0.176663	374	0.204794	374	0.323884	374	0.577139	374	0.260107
373	0.176853	373	0.20547	373	0.324074	373	0.5782	373	0.261595
372	0.177057	372	0.205371	372	0.324847	372	0.579452	372	0.263023
371	0.177525	371	0.205963	371	0.325709	371	0.580868	371	0.264045
370	0.17797	370	0.205601	370	0.325933	370	0.581672	370	0.263715
369	0.178598	369	0.206044	369	0.327592	369	0.582209	369	0.264982
368	0.178991	368	0.206435	368	0.327848	368	0.583054	368	0.266123
367	0.179734	367	0.206931	367	0.328797	367	0.583581	367	0.267746
366	0.180263	366	0.206992	366	0.329707	366	0.584619	366	0.268525
365	0.180734	365	0.207468	365	0.330184	365	0.585008	365	0.26911
364	0.181396	364	0.207951	364	0.330733	364	0.586774	364	0.268788
363	0.182405	363	0.208747	363	0.331291	363	0.587899	363	0.26871
362	0.182255	362	0.208719	362	0.331248	362	0.587569	362	0.267787
361	0.182822	361	0.209076	361	0.331837	361	0.588156	361	0.267223
360	0.1824	360	0.209386	360	0.332863	360	0.588579	360	0.267058
359	0.182703	359	0.210286	359	0.333087	359	0.589879	359	0.265945
358	0.182696	358	0.210318	358	0.333569	358	0.590797	358	0.265687
357	0.182928	357	0.21127	357	0.33382	357	0.591913	357	0.264419
356	0.183469	356	0.212001	356	0.334564	356	0.592688	356	0.263183
355	0.183447	355	0.211977	355	0.334783	355	0.593982	355	0.262083
354	0.183376	354	0.212547	354	0.335235	354	0.594771	354	0.261485
353	0.183349	353	0.212969	353	0.335672	353	0.59547	353	0.261366
352	0.183328	352	0.213019	352	0.335872	352	0.596239	352	0.261131
351	0.183889	351	0.213293	351	0.335858	351	0.596629	351	0.260684
350	0.183929	350	0.213531	350	0.336363	350	0.597012	350	0.259618
349	0.18422	349	0.213909	349	0.336378	349	0.598143	349	0.259774
348	0.184638	348	0.213851	348	0.336908	348	0.598465	348	0.259919
347	0.184572	347	0.213622	347	0.337064	347	0.59936	347	0.260438
346	0.184614	346	0.213738	346	0.337273	346	0.599877	346	0.260671
345	0.184598	345	0.214592	345	0.338388	345	0.601074	345	0.260561
344	0.184824	344	0.21471	344	0.338516	344	0.601612	344	0.260795
343	0.185148	343	0.214987	343	0.338401	343	0.602177	343	0.261631
342	0.185676	342	0.215685	342	0.338993	342	0.603751	342	0.261984
341	0.185613	341	0.21565	341	0.339573	341	0.603846	341	0.262048
340	0.184955	340	0.214261	340	0.337587	340	0.608563	340	0.262195
339	0.184658	339	0.214075	339	0.337778	339	0.609368	339	0.261874
338	0.184578	338	0.213969	338	0.338596	338	0.60988	338	0.262737
337	0.183961	337	0.214024	337	0.338882	337	0.610813	337	0.263831
336	0.18422	336	0.213573	336	0.338908	336	0.61097	336	0.264053
335	0.183881	335	0.213685	335	0.3391	335	0.611166	335	0.265006
334	0.18394	334	0.213693	334	0.339247	334	0.611221	334	0.265603
333	0.183435	333	0.214179	333	0.33981	333	0.611641	333	0.266336
332	0.184144	332	0.213951	332	0.34022	332	0.613011	332	0.267374
331	0.183563	331	0.213419	331	0.338961	331	0.612833	331	0.26893
330	0.183234	330	0.213076	330	0.339639	330	0.61356	330	0.271085
329	0.182789	329	0.212766	329	0.339358	329	0.6135	329	0.272438
328	0.182751	328	0.212278	328	0.339607	328	0.613327	328	0.274204
327	0.182838	327	0.211953	327	0.339889	327	0.614201	327	0.275454
326	0.182677	326	0.212066	326	0.340141	326	0.615437	326	0.277466
325	0.183104	325	0.212071	325	0.339969	325	0.6159	325	0.279201
324	0.182934	324	0.212556	324	0.340508	324	0.615088	324	0.281412
323	0.183234	323	0.212593	323	0.340762	323	0.61583	323	0.283597
322	0.182537	322	0.212357	322	0.340311	322	0.616129	322	0.28553
321	0.182481	321	0.211733	321	0.340388	321	0.616378	321	0.287473
320	0.181862	320	0.212027	320	0.340288	320	0.61675	320	0.290232
319	0.181128	319	0.211663	319	0.339973	319	0.617821	319	0.293446
318	0.181049	318	0.211531	318	0.33937	318	0.61874	318	0.296718
317	0.181342	317	0.21093	317	0.339554	317	0.619061	317	0.299232
316	0.180648	316	0.210897	316	0.339642	316	0.618437	316	0.30279
315	0.179683	315	0.210782	315	0.339672	315	0.619287	315	0.305829
314	0.179423	314	0.210892	314	0.339886	314	0.619934	314	0.308803
313	0.179353	313	0.211311	313	0.340377	313	0.620917	313	0.313003
312	0.178931	312	0.211193	312	0.340091	312	0.622136	312	0.316684
311	0.178827	311	0.211612	311	0.340082	311	0.622348	311	0.321095
310	0.179373	310	0.211068	310	0.340265	310	0.622805	310	0.325558
309	0.179011	309	0.210837	309	0.340391	309	0.623581	309	0.330458
308	0.178503	308	0.210537	308	0.340117	308	0.624906	308	0.335384
307	0.17768	307	0.21031	307	0.339653	307	0.62466	307	0.341473
306	0.17752	306	0.209873	306	0.339509	306	0.625764	306	0.347853
305	0.177151	305	0.209727	305	0.339435	305	0.626152	305	0.355092
304	0.17709	304	0.208852	304	0.339841	304	0.626714	304	0.362739
303	0.177098	303	0.208234	303	0.339768	303	0.626762	303	0.370557
302	0.176093	302	0.20772	302	0.339553	302	0.627059	302	0.378903
301	0.175444	301	0.2075	301	0.339407	301	0.627592	301	0.388734
300	0.175357	300	0.206704	300	0.339219	300	0.628856	300	0.398186
								299	0.408479
##### Extended Information		##### Extended Information		##### Extended Information		##### Extended Information		298	0.41939
[Comments]		[Comments]		[Comments]		[Comments]		297	0.430589
Sample name	H15G1_Wafer52	Sample name	H15G2_Wafer52	Sample name	H15G3_Wafer52	Sample name	H15G4_Wafer52	296	0.44313
Comment		Comment		Comment		Comment		295	0.455447
Username		Username	ianli	Username		Username		294	0.46825
Division		Division		Division		Division		293	0.481898
Organization	University of Notre Dame	Organization	University of Notre Dame	Organization	University of Notre Dame	Organization	University of Notre Dame	292	0.495031
								291	0.508097
[Detailed Information]		[Detailed Information]		[Detailed Information]		[Detailed Information]		290	0.521282
Creation date	2024-04-24 16:38:00	Creation date	2025-03-02 15:00:00	Creation date	2024-04-24 16:41:00	Creation date	2024-04-24 16:41:00	289	0.534586
								288	0.547427
Data array type	Linear data array	Data array type	Linear data array	Data array type	Linear data array	Data array type	Linear data array	287	0.559602
Horizontal axis	Wavelength [nm]	Horizontal axis	Wavelength [nm]	Horizontal axis	Wavelength [nm]	Horizontal axis	Wavelength [nm]	286	0.571094
Vertical axis	%R	Vertical axis	%R	Vertical axis	%R	Vertical axis	%R	285	0.583289
Start	800 nm	Start	800 nm	Start	800 nm	Start	800 nm	284	0.594738
End	300 nm	End	300 nm	End	300 nm	End	300 nm	283	0.605375
Data interval	1 nm	Data interval	1 nm	Data interval	1 nm	Data interval	1 nm	282	0.615027
Data points	501	Data points	501	Data points	501	Data points	501	281	0.623406
								280	0.630573
[Measurement Information]		[Measurement Information]		[Measurement Information]		[Measurement Information]		279	0.637464
Instrument name	V-770	Model name	V-770	Instrument name	V-770	Instrument name	V-770	278	0.642705
Model name	V-770	Serial No.	G123261801	Model name	V-770	Model name	V-770	277	0.646121
Serial No.	G123261801			Serial No.	G123261801	Serial No.	G123261801	276	0.649963
		Measurement date	2024-04-24 16:34:00					275	0.652054
Accessory	ISN-923			Accessory	ISN-923	Accessory	ISN-923	274	0.653497
Accessory S/N	C064261890	Photometric mode	%R	Accessory S/N	C064261890	Accessory S/N	C064261890	273	0.653183
Beam trap	Use	Measurement range	800 - 300 nm	Beam trap	Use	Beam trap	Use	272	0.652088
Ref. beam		Data interval	1 nm	Ref. beam		Ref. beam		271	0.650092
		UV/Vis bandwidth	5.0 nm					270	0.647034
Measurement date	2024-04-24 16:29:00	NIR bandwidth	20.0 nm	Measurement date	2024-04-24 16:37:00	Measurement date	2024-04-24 16:40:00	269	0.641969
		UV/Vis response	0.96 sec					268	0.636683
Photometric mode	%R	NIR response	0.96 sec	Photometric mode	%R	Photometric mode	%R	267	0.630539
Measurement range	800 - 300 nm	Scan mode	Continuous	Measurement range	800 - 300 nm	Measurement range	800 - 300 nm	266	0.624066
Data interval	1 nm	Scan speed	1000 nm/min	Data interval	1 nm	Data interval	1 nm	265	0.617018
UV/Vis bandwidth	5.0 nm	Change source at	340 nm	UV/Vis bandwidth	5.0 nm	UV/Vis bandwidth	5.0 nm	264	0.608761
NIR bandwidth	20.0 nm	Change grating at	850 nm	NIR bandwidth	20.0 nm	NIR bandwidth	20.0 nm	263	0.600165
UV/Vis response	0.96 sec	Light source	D2/WI	UV/Vis response	0.96 sec	UV/Vis response	0.96 sec	262	0.591436
NIR response	0.96 sec	Filter exchange	Step	NIR response	0.96 sec	NIR response	0.96 sec	261	0.582838
Scan mode	Continuous	No. of cycles	1	Scan mode	Continuous	Scan mode	Continuous	260	0.573524
Scan speed	1000 nm/min			Scan speed	1000 nm/min	Scan speed	1000 nm/min	259	0.564678
Change source at	340 nm			Change source at	340 nm	Change source at	340 nm	258	0.556181
Change grating at	850 nm			Change grating at	850 nm	Change grating at	850 nm	257	0.54768
Light source	D2/WI			Light source	D2/WI	Light source	D2/WI	256	0.538761
Filter exchange	Step			Filter exchange	Step	Filter exchange	Step	255	0.530805
Correction	Baseline/Dark			Correction	Baseline/Dark	Correction	Baseline/Dark	254	0.523417
No. of cycles	1			No. of cycles	1	No. of cycles	1	253	0.51504
								252	0.507524
								251	0.500968
								250	0.494118
								249	0.48761
								248	0.482066
								247	0.477384
								246	0.473747
								245	0.469455
								244	0.466346
								243	0.463476
								242	0.460054
								241	0.458148
								240	0.458337
								239	0.459172
								238	0.459955
								237	0.462498
								236	0.464713
								235	0.468235
								234	0.472433
								233	0.477043
								232	0.48328
								231	0.487992
								230	0.49318
								229	0.499409
								228	0.504157
								227	0.510187
								226	0.516584
								225	0.521969
								224	0.524883
								223	0.527913
								222	0.530783
								221	0.534601
								220	0.537771
								219	0.539054
								218	0.540513
								217	0.54039
								216	0.539036
								215	0.539445
								214	0.540625
								213	0.539379
								212	0.540625
								211	0.540107
								210	0.539445
								209	0.538649
								208	0.540965
								207	0.54326
								206	0.545466
								205	0.547922
								204	0.549204
								203	0.548537
								202	0.547916
								201	0.552587
								200	0.555863
								##### Extended Information
								[Comments]
								Sample name	blackSi
								Comment
								Username
								Division
								Organization	University of Notre Dame
								[Detailed Information]
								Creation date	2024-07-09 10:28:00
								Data array type	Linear data array
								Horizontal axis	Wavelength [nm]
								Vertical axis	%R
								Start	800 nm
								End	200 nm
								Data interval	1 nm
								Data points	601
								[Measurement Information]
								Instrument name	V-770
								Model name	V-770
								Serial No.	G123261801
								Accessory	ISN-923
								Accessory S/N	C064261890
								Beam trap	Use
								Ref. beam
								Measurement date	2024-07-09 10:18:00
								Photometric mode	%R
								Measurement range	800 - 200 nm
								Data interval	1 nm
								UV/Vis bandwidth	5.0 nm
								NIR bandwidth	20.0 nm
								UV/Vis response	0.96 sec
								NIR response	0.96 sec
								Scan mode	Continuous
								Scan speed	1000 nm/min
								Change source at	340 nm
								Change grating at	850 nm
								Light source	D2/WI
								Filter exchange	Step
								Correction	Baseline/Dark
								No. of cycles	1

## Sheet: Figure 4b
Sample angles are at 5 degrees
H15G1		H15G2		H15G3		H15G4
Power (W)	Detector Angles (Degrees)	Power (W)	Detector Angles (Degrees)	Power (W)	Detector Angles (Degrees)	Power (W)	Detector Angles (Degrees)
2.65543e-09	0	2.82869e-09	0	2.90784e-09	0	1.98876e-09	0
2.68007e-09	0.5	2.81611e-09	0.5	3.02643e-09	0.5	2.00544e-09	0.5
2.81133e-09	1	2.86337e-09	1	3.47253e-09	1	2.04402e-09	1
3.06733e-09	1.5	3.21817e-09	1.5	4.51425e-09	1.5	2.23259e-09	1.5
3.58351e-09	2	3.88298e-09	2	6.05907e-09	2	3.1323e-09	2
4.16018e-09	2.5	4.90173e-09	2.5	1.22263e-08	2.5	4.6571e-09	2.5
4.89219e-09	3	6.13393e-09	3	1.08768e-08	3	1.56998e-08	3
5.68111e-09	3.5	1.31129e-08	3.5	1.34226e-08	3.5	1.17216e-08	3.5
6.68757e-09	4	9.08382e-09	4	1.62707e-08	4	1.43933e-08	4
9.14587e-09	4.5	1.00436e-08	4.5	1.90863e-08	4.5	1.71306e-08	4.5
9.06707e-09	5	1.10149e-08	5	2.15458e-08	5	2.02641e-08	5
9.90025e-09	5.5	1.19447e-08	5.5	2.36656e-08	5.5	2.28438e-08	5.5
1.0703e-08	6	1.27196e-08	6	2.55777e-08	6	2.54608e-08	6
1.13975e-08	6.5	1.35709e-08	6.5	2.74483e-08	6.5	2.82358e-08	6.5
1.21993e-08	7	1.44254e-08	7	2.9136e-08	7	3.11854e-08	7
1.28438e-08	7.5	1.51789e-08	7.5	3.05484e-08	7.5	3.39826e-08	7.5
1.34698e-08	8	1.59242e-08	8	3.17974e-08	8	3.6343e-08	8
1.40118e-08	8.5	1.66121e-08	8.5	3.29202e-08	8.5	3.83278e-08	8.5
1.45676e-08	9	1.72413e-08	9	3.37631e-08	9	4.04069e-08	9
1.52338e-08	9.5	1.79012e-08	9.5	3.43267e-08	9.5	4.19988e-08	9.5
1.59279e-08	10	1.8457e-08	10	3.47753e-08	10	4.33354e-08	10
1.65116e-08	10.5	1.90278e-08	10.5	3.52523e-08	10.5	4.39913e-08	10.5
1.71103e-08	11	1.95976e-08	11	3.56301e-08	11	4.41526e-08	11
1.758e-08	11.5	2.0131e-08	11.5	3.59803e-08	11.5	4.38691e-08	11.5
1.80644e-08	12	2.06267e-08	12	3.6193e-08	12	4.31809e-08	12
1.85684e-08	12.5	2.10413e-08	12.5	3.63139e-08	12.5	4.2309e-08	12.5
1.90126e-08	13	2.15519e-08	13	3.6372e-08	13	4.1123e-08	13
1.93899e-08	13.5	2.19351e-08	13.5	3.64452e-08	13.5	3.99448e-08	13.5
1.97551e-08	14	2.2353e-08	14	3.64705e-08	14	3.90197e-08	14
1.9989e-08	14.5	2.28613e-08	14.5	3.62521e-08	14.5	3.84675e-08	14.5
2.03146e-08	15	2.32296e-08	15	3.59247e-08	15	3.83793e-08	15
2.06624e-08	15.5	2.35362e-08	15.5	3.56659e-08	15.5	3.85774e-08	15.5
2.09919e-08	16	2.37362e-08	16	3.55186e-08	16	3.92198e-08	16
2.12752e-08	16.5	2.38513e-08	16.5	3.57676e-08	16.5	4.00803e-08	16.5
2.15997e-08	17	2.40273e-08	17	3.6562e-08	17	4.13612e-08	17
2.18594e-08	17.5	2.41909e-08	17.5	3.75111e-08	17.5	4.27457e-08	17.5
2.20905e-08	18	2.42783e-08	18	3.82556e-08	18	4.41438e-08	18
2.22681e-08	18.5	2.43857e-08	18.5	3.87267e-08	18.5	4.50899e-08	18.5
2.24935e-08	19	2.45326e-08	19	3.89272e-08	19	4.60193e-08	19
2.28309e-08	19.5	2.47374e-08	19.5	3.87648e-08	19.5	4.6493e-08	19.5
2.31091e-08	20	2.49199e-08	20	3.83117e-08	20	4.6506e-08	20
2.34309e-08	20.5	2.51964e-08	20.5	3.79201e-08	20.5	4.63196e-08	20.5
2.36833e-08	21	2.5477e-08	21	3.7697e-08	21	4.60496e-08	21
2.38649e-08	21.5	2.57511e-08	21.5	3.76665e-08	21.5	4.59152e-08	21.5
2.39838e-08	22	2.60174e-08	22	3.78163e-08	22	4.60041e-08	22
2.41393e-08	22.5	2.61052e-08	22.5	3.81561e-08	22.5	4.61405e-08	22.5
2.43201e-08	23	2.62838e-08	23	3.84742e-08	23	4.64853e-08	23
2.45748e-08	23.5	2.64773e-08	23.5	3.88516e-08	23.5	4.68623e-08	23.5
2.48567e-08	24	2.65783e-08	24	3.93472e-08	24	4.72195e-08	24
2.49529e-08	24.5	2.67508e-08	24.5	3.97973e-08	24.5	4.74844e-08	24.5
2.51091e-08	25	2.70777e-08	25	4.02755e-08	25	4.78702e-08	25
2.5317e-08	25.5	2.7369e-08	25.5	4.06196e-08	25.5	4.81193e-08	25.5
2.55455e-08	26	2.76775e-08	26	4.09221e-08	26	4.83037e-08	26
2.57724e-08	26.5	2.79803e-08	26.5	4.10474e-08	26.5	4.86222e-08	26.5
2.59862e-08	27	2.81381e-08	27	4.12381e-08	27	4.91259e-08	27
2.61852e-08	27.5	2.82266e-08	27.5	4.14439e-08	27.5	4.96431e-08	27.5
2.63908e-08	28	2.83578e-08	28	4.17633e-08	28	5.00905e-08	28
2.6627e-08	28.5	2.84137e-08	28.5	4.20383e-08	28.5	5.06028e-08	28.5
2.6765e-08	29	2.84841e-08	29	4.23334e-08	29	5.10964e-08	29
2.68997e-08	29.5	2.87043e-08	29.5	4.2629e-08	29.5	5.15446e-08	29.5
2.71021e-08	30	2.8919e-08	30	4.28439e-08	30	5.20342e-08	30
2.73046e-08	30.5	2.91165e-08	30.5	4.29984e-08	30.5	5.26124e-08	30.5
2.7557e-08	31	2.92185e-08	31	4.30832e-08	31	5.31194e-08	31
2.77712e-08	31.5	2.92916e-08	31.5	4.3233e-08	31.5	5.34309e-08	31.5
2.80214e-08	32	2.9502e-08	32	4.33952e-08	32	5.37006e-08	32
2.81996e-08	32.5	2.98811e-08	32.5	4.3542e-08	32.5	5.40699e-08	32.5
2.83294e-08	33	3.00789e-08	33	4.38149e-08	33	5.47191e-08	33
2.84689e-08	33.5	3.01695e-08	33.5	4.40984e-08	33.5	5.54135e-08	33.5
2.86534e-08	34	3.02226e-08	34	4.45459e-08	34	5.59831e-08	34
2.89309e-08	34.5	3.03564e-08	34.5	4.49436e-08	34.5	5.64541e-08	34.5
2.92606e-08	35	3.06345e-08	35	4.54349e-08	35	5.69398e-08	35
2.94797e-08	35.5	3.07957e-08	35.5	4.58734e-08	35.5	5.7502e-08	35.5
2.96635e-08	36	3.10035e-08	36	4.62187e-08	36	5.8323e-08	36
2.97918e-08	36.5	3.11015e-08	36.5	4.66787e-08	36.5	5.91136e-08	36.5
2.98266e-08	37	3.11821e-08	37	4.70844e-08	37	5.96908e-08	37
2.99369e-08	37.5	3.12568e-08	37.5	4.75023e-08	37.5	6.02077e-08	37.5
3.00797e-08	38	3.13038e-08	38	4.77412e-08	38	6.04075e-08	38
3.01711e-08	38.5	3.13979e-08	38.5	4.78373e-08	38.5	6.04991e-08	38.5
3.02953e-08	39	3.1542e-08	39	4.77251e-08	39	6.08968e-08	39
3.04729e-08	39.5	3.17396e-08	39.5	4.74856e-08	39.5	6.17772e-08	39.5
3.06803e-08	40	3.19581e-08	40	4.72648e-08	40	6.27526e-08	40
3.08225e-08	40.5	3.20954e-08	40.5	4.70786e-08	40.5	6.34226e-08	40.5
3.09803e-08	41	3.22622e-08	41	4.71497e-08	41	6.38946e-08	41
3.10265e-08	41.5	3.24177e-08	41.5	4.737e-08	41.5	6.44565e-08	41.5
3.10564e-08	42	3.26866e-08	42	4.74848e-08	42	6.53849e-08	42
3.12055e-08	42.5	3.29077e-08	42.5	4.7672e-08	42.5	6.61959e-08	42.5
3.13018e-08	43	3.30149e-08	43	4.78729e-08	43	6.71942e-08	43
3.14903e-08	43.5	3.3029e-08	43.5	4.80354e-08	43.5	6.81085e-08	43.5
3.1637e-08	44	3.30302e-08	44	4.83331e-08	44	6.92884e-08	44
3.18072e-08	44.5	3.31685e-08	44.5	4.85893e-08	44.5	7.01882e-08	44.5
3.19821e-08	45	3.33e-08	45	4.84509e-08	45	7.11224e-08	45
3.20881e-08	45.5	3.34628e-08	45.5	4.83974e-08	45.5	7.19257e-08	45.5
3.21155e-08	46	3.35081e-08	46	4.90225e-08	46	7.20519e-08	46
3.21368e-08	46.5	3.36083e-08	46.5	4.99011e-08	46.5	7.20462e-08	46.5
3.21966e-08	47	3.37584e-08	47	5.07244e-08	47	8.24096e-08	47
3.23792e-08	47.5	3.38934e-08	47.5	5.15579e-08	47.5	7.60943e-08	47.5
3.25762e-08	48	3.39919e-08	48	5.17217e-08	48	7.72588e-08	48
3.27185e-08	48.5	3.40822e-08	48.5	5.14074e-08	48.5	7.83092e-08	48.5
3.28409e-08	49	3.41391e-08	49	5.1034e-08	49	7.9257e-08	49
3.30637e-08	49.5	3.4278e-08	49.5	5.0803e-08	49.5	8.03356e-08	49.5
3.31753e-08	50	3.44331e-08	50	5.08913e-08	50	8.13186e-08	50
3.32984e-08	50.5	3.45558e-08	50.5	5.12494e-08	50.5	8.21235e-08	50.5
3.33962e-08	51	3.46203e-08	51	5.17637e-08	51	8.25843e-08	51
3.34663e-08	51.5	3.47003e-08	51.5	5.18101e-08	51.5	8.27151e-08	51.5
3.36061e-08	52	3.48487e-08	52	5.17079e-08	52	8.33252e-08	52
3.37509e-08	52.5	3.49741e-08	52.5	5.19021e-08	52.5	8.39521e-08	52.5
3.39612e-08	53	3.51575e-08	53	5.2239e-08	53	8.46245e-08	53
3.41862e-08	53.5	3.54124e-08	53.5	5.24476e-08	53.5	8.52392e-08	53.5
3.44976e-08	54	3.56421e-08	54	5.26718e-08	54	8.62025e-08	54
3.46898e-08	54.5	3.56946e-08	54.5	5.28768e-08	54.5	8.71749e-08	54.5
3.47809e-08	55	3.56407e-08	55	5.28484e-08	55	8.82087e-08	55
3.48585e-08	55.5	3.56655e-08	55.5	5.27186e-08	55.5	8.93983e-08	55.5
3.49282e-08	56	3.57536e-08	56	5.31e-08	56	9.09461e-08	56
3.48845e-08	56.5	3.59061e-08	56.5	5.38605e-08	56.5	9.22964e-08	56.5
3.48765e-08	57	3.59977e-08	57	5.44537e-08	57	9.34661e-08	57
3.50059e-08	57.5	3.61163e-08	57.5	5.47105e-08	57.5	9.44543e-08	57.5
3.51816e-08	58	3.62097e-08	58	5.50632e-08	58	9.57421e-08	58
3.53147e-08	58.5	3.63894e-08	58.5	5.51398e-08	58.5	9.71232e-08	58.5
3.55578e-08	59	3.65387e-08	59	5.50365e-08	59	9.84078e-08	59
3.56927e-08	59.5	3.66604e-08	59.5	5.54103e-08	59.5	9.95467e-08	59.5
3.57744e-08	60	3.6742e-08	60	5.61289e-08	60	1.00498e-07	60
3.59308e-08	60.5	3.67606e-08	60.5	5.72236e-08	60.5	1.01397e-07	60.5
3.60703e-08	61	3.67433e-08	61	5.81104e-08	61	1.01972e-07	61
3.61748e-08	61.5	3.68016e-08	61.5	5.86169e-08	61.5	1.02448e-07	61.5
3.63272e-08	62	3.68903e-08	62	5.88892e-08	62	1.02828e-07	62
3.64779e-08	62.5	3.6969e-08	62.5	5.88479e-08	62.5	1.03194e-07	62.5
3.6611e-08	63	3.71515e-08	63	5.83631e-08	63	1.03427e-07	63
3.66538e-08	63.5	3.73346e-08	63.5	5.81447e-08	63.5	1.04402e-07	63.5
3.67194e-08	64	3.75555e-08	64	5.8451e-08	64	1.05553e-07	64
3.68264e-08	64.5	3.7679e-08	64.5	5.87953e-08	64.5	1.06236e-07	64.5
3.69946e-08	65	3.76998e-08	65	5.91121e-08	65	1.06783e-07	65
3.71303e-08	65.5	3.76143e-08	65.5	5.94149e-08	65.5	1.07436e-07	65.5
3.72386e-08	66	3.76587e-08	66	5.91057e-08	66	1.08235e-07	66
3.73474e-08	66.5	3.776e-08	66.5	5.87376e-08	66.5	1.09327e-07	66.5
3.75126e-08	67	3.79037e-08	67	5.90151e-08	67	1.11743e-07	67
3.77137e-08	67.5	3.79652e-08	67.5	5.95217e-08	67.5	1.14513e-07	67.5
3.78765e-08	68	3.79876e-08	68	6.00767e-08	68	1.15877e-07	68
3.8005e-08	68.5	3.81435e-08	68.5	6.05542e-08	68.5	1.17451e-07	68.5
3.81757e-08	69	3.8272e-08	69	6.10769e-08	69	1.19972e-07	69
3.83238e-08	69.5	3.83759e-08	69.5	6.1537e-08	69.5	1.23621e-07	69.5
3.84928e-08	70	3.84231e-08	70	6.20274e-08	70	1.26646e-07	70
3.86694e-08	70.5	3.8482e-08	70.5	6.18701e-08	70.5	1.29997e-07	70.5
3.8852e-08	71	3.85178e-08	71	6.10951e-08	71	1.3235e-07	71
3.89652e-08	71.5	3.86125e-08	71.5	6.10565e-08	71.5	1.33265e-07	71.5
3.90583e-08	72	3.87918e-08	72	6.12619e-08	72	1.35347e-07	72
3.91573e-08	72.5	3.90317e-08	72.5	6.13399e-08	72.5	1.37304e-07	72.5
3.93463e-08	73	3.91625e-08	73	6.14857e-08	73	1.385e-07	73
3.94665e-08	73.5	3.92727e-08	73.5	6.17827e-08	73.5	1.40512e-07	73.5
3.96527e-08	74	3.94348e-08	74	6.21478e-08	74	1.40998e-07	74
3.99191e-08	74.5	3.96241e-08	74.5	6.26665e-08	74.5	1.42424e-07	74.5
4.0197e-08	75	3.98148e-08	75	6.36486e-08	75	1.4489e-07	75
4.06246e-08	75.5	3.99735e-08	75.5	6.41111e-08	75.5	1.48169e-07	75.5
4.11222e-08	76	4.00693e-08	76	6.41926e-08	76	1.49925e-07	76
4.16254e-08	76.5	4.02177e-08	76.5	6.41108e-08	76.5	1.51373e-07	76.5
4.21074e-08	77	4.03658e-08	77	6.43325e-08	77	1.53389e-07	77
4.27195e-08	77.5	4.06951e-08	77.5	6.46882e-08	77.5	1.54431e-07	77.5
4.33616e-08	78	4.10903e-08	78	6.5296e-08	78	1.54635e-07	78
4.4169e-08	78.5	4.15523e-08	78.5	6.57995e-08	78.5	1.55215e-07	78.5
4.50632e-08	79	4.22786e-08	79	6.67605e-08	79	1.55697e-07	79
4.62436e-08	79.5	4.33842e-08	79.5	6.76968e-08	79.5	1.56542e-07	79.5
4.7518e-08	80	4.47547e-08	80	6.83802e-08	80	1.59315e-07	80
4.90166e-08	80.5	4.64628e-08	80.5	6.91415e-08	80.5	1.62508e-07	80.5
5.08137e-08	81	4.84862e-08	81	7.06712e-08	81	1.67815e-07	81
5.27394e-08	81.5	5.07902e-08	81.5	8.10285e-08	81.5	1.71429e-07	81.5
5.45656e-08	82	5.40969e-08	82	7.59037e-08	82	1.75005e-07	82
5.65312e-08	82.5	5.74866e-08	82.5	7.79554e-08	82.5	1.79032e-07	82.5
5.84065e-08	83	6.17558e-08	83	8.03161e-08	83	1.82654e-07	83
6.07807e-08	83.5	6.599e-08	83.5	8.42122e-08	83.5	1.8806e-07	83.5
6.22668e-08	84	7.03127e-08	84	8.74249e-08	84	1.96326e-07	84
6.32947e-08	84.5	8.21776e-08	84.5	9.08314e-08	84.5	2.02915e-07	84.5
6.36471e-08	85	7.95491e-08	85	9.59492e-08	85	2.09177e-07	85
6.32625e-08	85.5	8.12731e-08	85.5	1.01698e-07	85.5	2.15844e-07	85.5
6.25003e-08	86	8.14088e-08	86	1.06438e-07	86	2.21355e-07	86
6.15702e-08	86.5	7.97341e-08	86.5	1.10959e-07	86.5	2.27263e-07	86.5
6.12219e-08	87	7.63713e-08	87	1.1568e-07	87	2.32381e-07	87
6.16941e-08	87.5	7.21191e-08	87.5	1.19565e-07	87.5	2.33173e-07	87.5
6.31155e-08	88	6.36016e-08	88	1.2375e-07	88	2.32839e-07	88
6.53125e-08	88.5	6.29927e-08	88.5	1.2827e-07	88.5	2.29493e-07	88.5
5.61203e-08	89	5.44216e-08	89	4.98091e-08	89	4.93388e-08	89
2.32729e-09	89.5	2.35958e-09	89.5	2.29561e-09	89.5	2.08238e-09	89.5
2.02631e-09	90	2.24239e-09	90	1.99032e-09	90	2.12657e-09	90
7.29313e-10	90.5	9.44208e-10	90.5	7.37729e-10	90.5	6.54265e-10	90.5
5.58375e-10	91	7.8052e-10	91	6.04863e-10	91	4.70234e-10	91
5.84875e-10	91.5	8.37972e-10	91.5	6.31525e-10	91.5	5.1571e-10	91.5
6.04128e-10	92	8.74666e-10	92	6.62136e-10	92	5.37148e-10	92
5.67102e-10	92.5	8.53222e-10	92.5	6.28619e-10	92.5	4.97885e-10	92.5
5.74897e-10	93	8.57168e-10	93	6.32815e-10	93	4.99716e-10	93
6.15129e-10	93.5	9.03847e-10	93.5	6.76328e-10	93.5	5.4385e-10	93.5
6.86334e-10	94	9.64426e-10	94	7.38845e-10	94	5.79907e-10	94
6.18439e-10	94.5	9.00129e-10	94.5	6.91862e-10	94.5	5.13585e-10	94.5
6.41103e-10	95	9.24513e-10	95	7.31491e-10	95	5.37131e-10	95
6.98005e-10	95.5	9.75609e-10	95.5	7.8173e-10	95.5	5.84402e-10	95.5
6.79736e-10	96	9.43039e-10	96	7.55003e-10	96	5.63529e-10	96
5.87433e-10	96.5	8.54029e-10	96.5	6.58152e-10	96.5	4.98619e-10	96.5
4.9164e-10	97	7.43479e-10	97	5.57175e-10	97	3.98941e-10	97
4.60689e-10	97.5	7.09642e-10	97.5	5.24584e-10	97.5	3.66527e-10	97.5
4.55481e-10	98	7.04194e-10	98	5.20186e-10	98	3.60971e-10	98
4.5544e-10	98.5	7.04444e-10	98.5	5.20018e-10	98.5	3.61795e-10	98.5
1.95745e-08	99	2.29349e-08	99	2.11164e-08	99	2.20326e-08	99
3.74128e-08	99.5	2.8016e-08	99.5	5.01297e-08	99.5	1.21609e-07	99.5
5.29908e-08	100	3.93122e-08	100	8.66917e-08	100	1.31769e-07	100
5.50285e-08	100.5	4.14547e-08	100.5	7.72716e-08	100.5	1.39178e-07	100.5
5.27668e-08	101	4.13022e-08	101	7.28624e-08	101	1.34638e-07	101
5.09574e-08	101.5	4.11085e-08	101.5	7.02339e-08	101.5	1.29767e-07	101.5
4.92131e-08	102	4.08037e-08	102	6.38681e-08	102	1.25916e-07	102
4.76384e-08	102.5	4.06222e-08	102.5	6.40709e-08	102.5	1.2401e-07	102.5
4.61479e-08	103	4.04298e-08	103	6.27992e-08	103	1.22663e-07	103
4.49731e-08	103.5	4.0285e-08	103.5	6.17147e-08	103.5	1.2147e-07	103.5
4.38431e-08	104	4.01853e-08	104	6.05531e-08	104	1.2018e-07	104
4.31065e-08	104.5	4.00781e-08	104.5	5.9264e-08	104.5	1.16712e-07	104.5
4.24817e-08	105	3.9949e-08	105	5.85042e-08	105	1.13062e-07	105
4.19409e-08	105.5	3.98331e-08	105.5	5.76347e-08	105.5	1.11455e-07	105.5
4.15544e-08	106	3.96912e-08	106	5.72477e-08	106	1.10854e-07	106
4.11048e-08	106.5	3.96108e-08	106.5	5.72409e-08	106.5	1.09569e-07	106.5
4.06883e-08	107	3.95108e-08	107	5.71675e-08	107	1.08373e-07	107
4.02268e-08	107.5	3.93452e-08	107.5	5.69667e-08	107.5	1.06399e-07	107.5
3.97522e-08	108	3.91227e-08	108	5.70287e-08	108	1.04524e-07	108
3.93149e-08	108.5	3.90143e-08	108.5	5.68381e-08	108.5	1.03542e-07	108.5
3.90265e-08	109	3.88372e-08	109	5.63138e-08	109	1.03509e-07	109
3.87474e-08	109.5	3.85695e-08	109.5	5.6012e-08	109.5	1.03564e-07	109.5
3.84308e-08	110	3.8445e-08	110	5.58774e-08	110	1.03085e-07	110
3.80985e-08	110.5	3.82621e-08	110.5	5.55353e-08	110.5	1.02188e-07	110.5
3.79415e-08	111	3.80667e-08	111	5.49942e-08	111	1.0113e-07	111
3.7773e-08	111.5	3.78765e-08	111.5	5.46042e-08	111.5	1.00369e-07	111.5
3.75977e-08	112	3.77263e-08	112	5.41519e-08	112	1.00134e-07	112
3.74253e-08	112.5	3.75592e-08	112.5	5.38832e-08	112.5	9.96839e-08	112.5
3.72717e-08	113	3.74663e-08	113	5.3897e-08	113	9.81296e-08	113
3.70475e-08	113.5	3.75171e-08	113.5	5.36966e-08	113.5	9.65868e-08	113.5
3.68129e-08	114	3.73483e-08	114	5.35027e-08	114	9.5511e-08	114
3.65195e-08	114.5	3.71925e-08	114.5	5.33055e-08	114.5	9.47101e-08	114.5
3.63212e-08	115	3.71515e-08	115	5.30581e-08	115	9.41809e-08	115
3.62208e-08	115.5	3.7064e-08	115.5	5.25473e-08	115.5	9.33172e-08	115.5
3.60724e-08	116	3.69581e-08	116	5.20954e-08	116	9.30836e-08	116
3.59952e-08	116.5	3.67854e-08	116.5	5.17783e-08	116.5	9.25902e-08	116.5
3.58891e-08	117	3.65732e-08	117	5.14294e-08	117	9.18383e-08	117
3.57216e-08	117.5	3.64313e-08	117.5	5.11282e-08	117.5	9.12168e-08	117.5
3.56022e-08	118	3.63506e-08	118	5.0748e-08	118	8.99486e-08	118
3.54546e-08	118.5	3.62563e-08	118.5	5.04226e-08	118.5	8.79592e-08	118.5
3.52781e-08	119	3.61491e-08	119	5.02463e-08	119	8.63983e-08	119
3.50089e-08	119.5	3.59718e-08	119.5	4.99172e-08	119.5	8.48589e-08	119.5
3.47252e-08	120	3.57015e-08	120	4.98018e-08	120	8.40875e-08	120
3.45659e-08	120.5	3.54921e-08	120.5	4.97799e-08	120.5	8.33543e-08	120.5
3.44286e-08	121	3.53038e-08	121	4.9703e-08	121	8.22479e-08	121
3.43376e-08	121.5	3.512e-08	121.5	4.97715e-08	121.5	8.08978e-08	121.5
3.42967e-08	122	3.49764e-08	122	4.97854e-08	122	8.02397e-08	122
3.41097e-08	122.5	3.49154e-08	122.5	4.94694e-08	122.5	7.95876e-08	122.5
3.3966e-08	123	3.47607e-08	123	4.90885e-08	123	7.86709e-08	123
3.38438e-08	123.5	3.46004e-08	123.5	4.89287e-08	123.5	7.74788e-08	123.5
3.37074e-08	124	3.45958e-08	124	4.89521e-08	124	7.65681e-08	124
3.35699e-08	124.5	3.44228e-08	124.5	4.92652e-08	124.5	7.60455e-08	124.5
3.33598e-08	125	3.42456e-08	125	4.95798e-08	125	7.59328e-08	125
3.31661e-08	125.5	3.41885e-08	125.5	4.97506e-08	125.5	7.5681e-08	125.5
3.30747e-08	126	3.41147e-08	126	4.97158e-08	126	7.53944e-08	126
3.30161e-08	126.5	3.40176e-08	126.5	4.94669e-08	126.5	7.466e-08	126.5
3.29439e-08	127	3.38937e-08	127	4.9101e-08	127	7.37125e-08	127
3.27726e-08	127.5	3.37726e-08	127.5	4.85847e-08	127.5	7.27757e-08	127.5
3.25999e-08	128	3.36905e-08	128	4.77991e-08	128	7.19831e-08	128
3.23745e-08	128.5	3.35584e-08	128.5	4.69779e-08	128.5	7.15391e-08	128.5
3.21746e-08	129	3.35583e-08	129	4.63354e-08	129	7.09557e-08	129
3.20332e-08	129.5	3.3559e-08	129.5	4.59171e-08	129.5	7.00855e-08	129.5
3.18622e-08	130	3.34881e-08	130	4.55958e-08	130	6.88614e-08	130
3.15919e-08	130.5	3.33416e-08	130.5	4.52717e-08	130.5	6.76386e-08	130.5
3.14223e-08	131	3.31203e-08	131	4.49526e-08	131	6.41492e-08	131
3.13224e-08	131.5	3.28827e-08	131.5	4.4543e-08	131.5	6.51447e-08	131.5
3.12005e-08	132	3.27146e-08	132	4.41947e-08	132	6.45891e-08	132
3.10664e-08	132.5	3.2565e-08	132.5	4.37994e-08	132.5	6.4018e-08	132.5
3.09079e-08	133	3.2406e-08	133	4.33746e-08	133	6.32369e-08	133
3.0613e-08	133.5	3.22892e-08	133.5	4.29398e-08	133.5	6.267e-08	133.5
3.03743e-08	134	3.20814e-08	134	4.26786e-08	134	6.23663e-08	134
3.02098e-08	134.5	3.18878e-08	134.5	4.24987e-08	134.5	6.18622e-08	134.5
3.00765e-08	135	3.17375e-08	135	4.2384e-08	135	6.1276e-08	135
2.98657e-08	135.5	3.16251e-08	135.5	4.22193e-08	135.5	6.0504e-08	135.5
2.96649e-08	136	3.14528e-08	136	4.19655e-08	136	5.97611e-08	136
2.95461e-08	136.5	3.12908e-08	136.5	4.16293e-08	136.5	5.90815e-08	136.5
2.94766e-08	137	3.11593e-08	137	4.13958e-08	137	5.82887e-08	137
2.93706e-08	137.5	3.10755e-08	137.5	4.13845e-08	137.5	5.7547e-08	137.5
2.92056e-08	138	3.09458e-08	138	4.14213e-08	138	5.68969e-08	138
2.90908e-08	138.5	3.08508e-08	138.5	4.13549e-08	138.5	5.64308e-08	138.5
2.89386e-08	139	3.06444e-08	139	4.12032e-08	139	5.5813e-08	139
2.87747e-08	139.5	3.04247e-08	139.5	4.09464e-08	139.5	5.50443e-08	139.5
2.86538e-08	140	3.02295e-08	140	4.06538e-08	140	5.42017e-08	140
2.84546e-08	140.5	3.01161e-08	140.5	4.04827e-08	140.5	5.36049e-08	140.5
2.82589e-08	141	3.00188e-08	141	4.02759e-08	141	5.3004e-08	141
2.8088e-08	141.5	2.98585e-08	141.5	3.99977e-08	141.5	5.24738e-08	141.5
2.79317e-08	142	2.96058e-08	142	3.98141e-08	142	5.20093e-08	142
2.78248e-08	142.5	2.93599e-08	142.5	3.95582e-08	142.5	5.13208e-08	142.5
2.77096e-08	143	2.92129e-08	143	3.92666e-08	143	5.07008e-08	143
2.74982e-08	143.5	2.91016e-08	143.5	3.89275e-08	143.5	5.00963e-08	143.5
2.72367e-08	144	2.89628e-08	144	3.8628e-08	144	4.95841e-08	144
2.69307e-08	144.5	2.879e-08	144.5	3.82028e-08	144.5	4.89681e-08	144.5
2.67195e-08	145	2.86983e-08	145	3.77424e-08	145	4.84994e-08	145
2.65697e-08	145.5	2.86064e-08	145.5	3.73173e-08	145.5	4.81317e-08	145.5
2.63831e-08	146	2.84255e-08	146	3.69239e-08	146	4.77703e-08	146
2.62262e-08	146.5	2.82829e-08	146.5	3.65279e-08	146.5	4.76395e-08	146.5
2.61049e-08	147	2.81646e-08	147	3.62977e-08	147	4.76413e-08	147
2.59182e-08	147.5	2.8047e-08	147.5	3.60374e-08	147.5	4.76458e-08	147.5
2.56897e-08	148	2.78814e-08	148	3.57711e-08	148	4.76361e-08	148
2.54581e-08	148.5	2.76967e-08	148.5	3.55316e-08	148.5	4.7604e-08	148.5
2.52927e-08	149	2.74471e-08	149	3.53113e-08	149	4.75804e-08	149
2.50818e-08	149.5	2.71999e-08	149.5	3.50534e-08	149.5	4.73537e-08	149.5
2.47354e-08	150	2.69652e-08	150	3.4847e-08	150	4.69364e-08	150
2.44192e-08	150.5	2.67895e-08	150.5	3.46901e-08	150.5	4.64658e-08	150.5
2.41345e-08	151	2.66814e-08	151	3.45306e-08	151	4.59462e-08	151
2.38919e-08	151.5	2.65429e-08	151.5	3.44636e-08	151.5	4.54104e-08	151.5
2.36801e-08	152	2.63426e-08	152	3.42591e-08	152	4.49076e-08	152
2.35272e-08	152.5	2.61028e-08	152.5	3.40653e-08	152.5	4.43327e-08	152.5
2.33889e-08	153	2.58742e-08	153	3.38252e-08	153	4.38709e-08	153
2.3173e-08	153.5	2.56025e-08	153.5	3.35565e-08	153.5	4.35186e-08	153.5
2.28714e-08	154	2.53298e-08	154	3.32788e-08	154	4.32487e-08	154
2.25635e-08	154.5	2.50826e-08	154.5	3.30429e-08	154.5	4.30214e-08	154.5
2.22612e-08	155	2.48244e-08	155	3.28615e-08	155	4.27363e-08	155
2.20149e-08	155.5	2.46194e-08	155.5	3.27151e-08	155.5	4.23787e-08	155.5
2.17782e-08	156	2.44244e-08	156	3.24494e-08	156	4.20789e-08	156
2.1594e-08	156.5	2.41948e-08	156.5	3.22027e-08	156.5	4.1824e-08	156.5
2.1467e-08	157	2.40451e-08	157	3.18845e-08	157	4.13744e-08	157
2.1331e-08	157.5	2.38517e-08	157.5	3.15831e-08	157.5	4.08823e-08	157.5
2.11109e-08	158	2.36317e-08	158	3.13822e-08	158	4.03164e-08	158
2.08435e-08	158.5	2.33945e-08	158.5	3.1209e-08	158.5	3.97491e-08	158.5
2.06671e-08	159	2.31041e-08	159	3.11426e-08	159	3.92419e-08	159
2.03818e-08	159.5	2.28186e-08	159.5	3.10489e-08	159.5	3.88775e-08	159.5
2.00875e-08	160	2.26009e-08	160	3.0908e-08	160	3.88911e-08	160
1.98802e-08	160.5	2.24374e-08	160.5	3.07239e-08	160.5	3.90089e-08	160.5
1.96123e-08	161	2.23021e-08	161	3.05093e-08	161	3.91123e-08	161
1.93615e-08	161.5	2.21144e-08	161.5	3.01771e-08	161.5	3.91185e-08	161.5
1.90616e-08	162	2.19171e-08	162	2.95737e-08	162	3.8953e-08	162
1.88138e-08	162.5	2.17337e-08	162.5	2.89777e-08	162.5	3.7713e-08	162.5
1.85904e-08	163	2.09116e-08	163	2.83461e-08	163	3.31638e-08	163
1.70931e-08	163.5	1.76826e-08	163.5	2.58702e-08	163.5	2.41987e-08	163.5
1.3741e-08	164	1.28841e-08	164	2.01359e-08	164	1.40764e-08	164
9.13947e-09	164.5	3.23906e-09	164.5	1.31117e-08	164.5	1.90345e-09	164.5
1.79644e-09	165	3.10354e-09	165	2.43199e-09	165	1.78449e-09	165
1.70162e-09	165.5	1.1132e-09	165.5	2.27228e-09	165.5	4.26854e-10	165.5
5.21341e-10	166	3.60131e-10	166	5.62287e-10	166	2.14918e-10	166
1.98597e-10	166.5	2.57935e-10	166.5	2.241e-10	166.5	1.85811e-10	166.5
1.59492e-10	167	2.43791e-10	167	1.82905e-10	167	1.80309e-10	167
1.54573e-10	167.5	2.39953e-10	167.5	1.75377e-10	167.5	1.73764e-10	167.5
1.53921e-10	168	2.38229e-10	168	1.71081e-10	168	1.69112e-10	168
1.54288e-10	168.5	2.37092e-10	168.5	1.69537e-10	168.5	1.66789e-10	168.5
1.55289e-10	169	2.36273e-10	169	1.70361e-10	169	1.66246e-10	169
1.56685e-10	169.5	2.3659e-10	169.5	1.70922e-10	169.5	1.6804e-10	169.5
1.59046e-10	170	2.374e-10	170	1.71263e-10	170	1.69043e-10	170
1.61156e-10	170.5	2.38701e-10	170.5	1.72696e-10	170.5	1.69853e-10	170.5
1.63459e-10	171	2.39236e-10	171	1.73667e-10	171	1.70786e-10	171
1.6503e-10	171.5	2.40388e-10	171.5	1.75404e-10	171.5	1.71148e-10	171.5
1.66456e-10	172	2.40098e-10	172	1.7504e-10	172	1.72216e-10	172
1.67775e-10	172.5	2.39729e-10	172.5	1.75359e-10	172.5	1.71263e-10	172.5
1.69105e-10	173	2.44413e-10	173	1.75532e-10	173	1.69585e-10	173
1.70489e-10	173.5	2.43361e-10	173.5	1.75203e-10	173.5	1.68956e-10	173.5
1.71897e-10	174	2.42436e-10	174	1.73059e-10	174	1.69714e-10	174
1.7342e-10	174.5	2.44114e-10	174.5	1.74028e-10	174.5	1.71461e-10	174.5
1.74703e-10	175	2.46032e-10	175	1.77849e-10	175	1.80479e-10	175
1.76766e-10	175.5	2.47978e-10	175.5	1.81565e-10	175.5	1.86046e-10	175.5
1.79483e-10	176	2.5022e-10	176	1.86015e-10	176	1.86112e-10	176
1.85777e-10	176.5	2.52867e-10	176.5	1.89558e-10	176.5	1.89001e-10	176.5
1.87852e-10	177	2.47977e-10	177	1.93236e-10	177	1.91832e-10	177
1.88793e-10	177.5	2.41706e-10	177.5	1.95789e-10	177.5	1.94243e-10	177.5
1.91709e-10	178	2.4192e-10	178	1.9916e-10	178	1.96128e-10	178
1.94954e-10	178.5	2.44611e-10	178.5	2.02387e-10	178.5	2.00878e-10	178.5
1.98024e-10	179	2.47145e-10	179	2.04839e-10	179	2.0259e-10	179
2.01261e-10	179.5	2.49476e-10	179.5	2.07433e-10	179.5	2.05598e-10	179.5
2.03674e-10	180	2.52335e-10	180	2.11147e-10	180	2.07926e-10	180

## Sheet: Figure 4c
450 nm Wavelength
0Deg			5Deg			10Deg			20Deg			30Deg			40Deg			45Deg			50Deg			55Deg			60Deg			65Deg			70Deg			75Deg
Software Version:	1.0.0.3		Software Version:	1.0.0.3		Software Version:	1.0.0.3		Software Version:	1.0.0.3		Software Version:	1.0.0.3		Software Version:	1.0.0.3		Software Version:	1.0.0.3		Software Version:	1.0.0.3		Software Version:	1.0.0.3		Software Version:	1.0.0.3		Software Version:	1.0.0.3		Software Version:	1.0.0.3		Software Version:	1.0.0.3
TimeStamp:		2024-07-03 13:27:44	TimeStamp:		2024-07-03 13:30:41	TimeStamp:		2024-07-03 13:29:12	TimeStamp:		2024-07-03 13:32:57	TimeStamp:		2024-07-03 13:34:30	TimeStamp:		2024-07-03 13:36:17	TimeStamp:		2024-07-03 13:37:40	TimeStamp:		2024-07-03 13:39:33	TimeStamp:		2024-07-03 13:41:18	TimeStamp:		2024-07-03 13:43:13	TimeStamp:		2024-07-03 13:45:05	TimeStamp:		2024-07-03 13:46:55	TimeStamp:		2024-07-03 13:48:32
Detector Serial Number:		339731	Detector Serial Number:		339731	Detector Serial Number:		339731	Detector Serial Number:		339731	Detector Serial Number:		339731	Detector Serial Number:		339731	Detector Serial Number:		339731	Detector Serial Number:		339731	Detector Serial Number:		339731	Detector Serial Number:		339731	Detector Serial Number:		339731	Detector Serial Number:		339731	Detector Serial Number:		339731
Calibration Name:		Amps	Calibration Name:		Amps	Calibration Name:		Amps	Calibration Name:		Amps	Calibration Name:		Amps	Calibration Name:		Amps	Calibration Name:		Amps	Calibration Name:		Amps	Calibration Name:		Amps	Calibration Name:		Amps	Calibration Name:		Amps	Calibration Name:		Amps	Calibration Name:		Amps
Calibrated Units:		Amps	Calibrated Units:		Amps	Calibrated Units:		Amps	Calibrated Units:		Amps	Calibrated Units:		Amps	Calibrated Units:		Amps	Calibrated Units:		Amps	Calibrated Units:		Amps	Calibrated Units:		Amps	Calibrated Units:		Amps	Calibrated Units:		Amps	Calibrated Units:		Amps	Calibrated Units:		Amps
Comment:			Comment:			Comment:			Comment:			Comment:			Comment:			Comment:			Comment:			Comment:			Comment:			Comment:			Comment:			Comment:
Number of Samples:		61	Number of Samples:		61	Number of Samples:		61	Number of Samples:		61	Number of Samples:		61	Number of Samples:		61	Number of Samples:		61	Number of Samples:		61	Number of Samples:		61	Number of Samples:		61	Number of Samples:		61	Number of Samples:		61	Number of Samples:		61
Sample Interval (sec):		1	Sample Interval (sec):		1	Sample Interval (sec):		1	Sample Interval (sec):		1	Sample Interval (sec):		1	Sample Interval (sec):		1	Sample Interval (sec):		1	Sample Interval (sec):		1	Sample Interval (sec):		1	Sample Interval (sec):		1	Sample Interval (sec):		1	Sample Interval (sec):		1	Sample Interval (sec):		1
Averaging Period (sec):		1	Averaging Period (sec):		1	Averaging Period (sec):		1	Averaging Period (sec):		1	Averaging Period (sec):		1	Averaging Period (sec):		1	Averaging Period (sec):		1	Averaging Period (sec):		1	Averaging Period (sec):		1	Averaging Period (sec):		1	Averaging Period (sec):		1	Averaging Period (sec):		1	Averaging Period (sec):		1
Scan Duration (sec):		60.1001	Scan Duration (sec):		60.0295	Scan Duration (sec):		60.0422	Scan Duration (sec):		60.0643	Scan Duration (sec):		60.0112	Scan Duration (sec):		60.099	Scan Duration (sec):		60.0114	Scan Duration (sec):		60.0114	Scan Duration (sec):		60.0241	Scan Duration (sec):		60.0265	Scan Duration (sec):		60.0393	Scan Duration (sec):		60.027	Scan Duration (sec):		60.0135
Minimum Value:		5.59799e-09	Minimum Value:		5.76551e-09	Minimum Value:		5.81975e-09	Minimum Value:		6.43293e-09	Minimum Value:		7.3275e-09	Minimum Value:		8.71034e-09	Minimum Value:		9.81405e-09	Minimum Value:		1.13549e-08	Minimum Value:		1.35401e-08	Minimum Value:		1.71585e-08	Minimum Value:		2.32657e-08	Minimum Value:		3.36248e-08	Minimum Value:		5.55243e-08
Maximum Value:		5.6261e-09	Maximum Value:		5.80149e-09	Maximum Value:		5.84732e-09	Maximum Value:		6.45179e-09	Maximum Value:		7.36215e-09	Maximum Value:		8.73551e-09	Maximum Value:		9.84005e-09	Maximum Value:		1.13809e-08	Maximum Value:		1.3576e-08	Maximum Value:		1.72129e-08	Maximum Value:		2.33456e-08	Maximum Value:		3.37441e-08	Maximum Value:		5.57431e-08
Range:		2.8106e-11	Range:		3.59777e-11	Range:		2.75687e-11	Range:		1.88517e-11	Range:		3.46504e-11	Range:		2.51639e-11	Range:		2.60043e-11	Range:		2.608e-11	Range:		3.59829e-11	Range:		5.437e-11	Range:		7.99214e-11	Range:		1.19331e-10	Range:		2.18787e-10
Average Value:		5.61549e-09	Average Value:		5.77743e-09	Average Value:		5.8352e-09	Average Value:		6.4404e-09	Average Value:		7.35199e-09	Average Value:		8.72031e-09	Average Value:		9.83163e-09	Average Value:		1.13666e-08	Average Value:		1.35604e-08	Average Value:		1.71886e-08	Average Value:		2.33015e-08	Average Value:		3.36872e-08	Average Value:		5.56775e-08
Standard Deviation:		8.78314e-12	Standard Deviation:		5.6295e-12	Standard Deviation:		1.04091e-11	Standard Deviation:		6.32298e-12	Standard Deviation:		9.66534e-12	Standard Deviation:		5.61773e-12	Standard Deviation:		7.02982e-12	Standard Deviation:		5.06618e-12	Standard Deviation:		1.17772e-11	Standard Deviation:		1.78681e-11	Standard Deviation:		2.19429e-11	Standard Deviation:		3.55787e-11	Standard Deviation:		4.97457e-11
COV (%):		0.156409	COV (%):		0.0974396	COV (%):		0.178385	COV (%):		0.0981768	COV (%):		0.131466	COV (%):		0.0644212	COV (%):		0.0715021	COV (%):		0.0445708	COV (%):		0.0868495	COV (%):		0.103953	COV (%):		0.0941696	COV (%):		0.105615	COV (%):		0.0893462
Data Points:			Data Points:			Data Points:			Data Points:			Data Points:			Data Points:			Data Points:			Data Points:			Data Points:			Data Points:			Data Points:			Data Points:			Data Points:
0	2024-07-03 13:27:44	5.62479e-09	0	2024-07-03 13:30:41	5.76632e-09	0	2024-07-03 13:29:12	5.84535e-09	0	2024-07-03 13:32:57	6.44325e-09	0	2024-07-03 13:34:30	7.35457e-09	0	2024-07-03 13:36:17	8.72379e-09	0	2024-07-03 13:37:40	9.81405e-09	0	2024-07-03 13:39:33	1.13802e-08	0	2024-07-03 13:41:18	1.35653e-08	0	2024-07-03 13:43:13	1.71683e-08	0	2024-07-03 13:45:05	2.32729e-08	0	2024-07-03 13:46:55	3.36776e-08	0	2024-07-03 13:48:32	5.55243e-08
1	2024-07-03 13:27:45	5.62447e-09	1	2024-07-03 13:30:42	5.76551e-09	1	2024-07-03 13:29:13	5.84482e-09	1	2024-07-03 13:32:58	6.44505e-09	1	2024-07-03 13:34:31	7.35603e-09	1	2024-07-03 13:36:19	8.72246e-09	1	2024-07-03 13:37:41	9.81484e-09	1	2024-07-03 13:39:34	1.13794e-08	1	2024-07-03 13:41:19	1.35677e-08	1	2024-07-03 13:43:14	1.7169e-08	1	2024-07-03 13:45:06	2.32797e-08	1	2024-07-03 13:46:56	3.36883e-08	1	2024-07-03 13:48:33	5.55477e-08
2	2024-07-03 13:27:46	5.6238e-09	2	2024-07-03 13:30:43	5.76915e-09	2	2024-07-03 13:29:14	5.84599e-09	2	2024-07-03 13:32:59	6.44465e-09	2	2024-07-03 13:34:32	7.35523e-09	2	2024-07-03 13:36:20	8.72435e-09	2	2024-07-03 13:37:42	9.81795e-09	2	2024-07-03 13:39:35	1.13788e-08	2	2024-07-03 13:41:20	1.35721e-08	2	2024-07-03 13:43:15	1.7169e-08	2	2024-07-03 13:45:07	2.32846e-08	2	2024-07-03 13:46:57	3.3692e-08	2	2024-07-03 13:48:34	5.5568e-08
3	2024-07-03 13:27:47	5.62485e-09	3	2024-07-03 13:30:44	5.76826e-09	3	2024-07-03 13:29:15	5.84482e-09	3	2024-07-03 13:33:00	6.44759e-09	3	2024-07-03 13:34:33	7.35718e-09	3	2024-07-03 13:36:21	8.72446e-09	3	2024-07-03 13:37:43	9.8182e-09	3	2024-07-03 13:39:36	1.13809e-08	3	2024-07-03 13:41:21	1.3569e-08	3	2024-07-03 13:43:16	1.71693e-08	3	2024-07-03 13:45:08	2.32915e-08	3	2024-07-03 13:46:58	3.36907e-08	3	2024-07-03 13:48:35	5.55877e-08
4	2024-07-03 13:27:48	5.62501e-09	4	2024-07-03 13:30:45	5.76888e-09	4	2024-07-03 13:29:16	5.84475e-09	4	2024-07-03 13:33:01	6.44913e-09	4	2024-07-03 13:34:34	7.35686e-09	4	2024-07-03 13:36:22	8.7256e-09	4	2024-07-03 13:37:45	9.81882e-09	4	2024-07-03 13:39:37	1.13802e-08	4	2024-07-03 13:41:22	1.35689e-08	4	2024-07-03 13:43:17	1.717e-08	4	2024-07-03 13:45:09	2.32867e-08	4	2024-07-03 13:46:59	3.3696e-08	4	2024-07-03 13:48:36	5.55853e-08
5	2024-07-03 13:27:49	5.6261e-09	5	2024-07-03 13:30:46	5.77389e-09	5	2024-07-03 13:29:17	5.84653e-09	5	2024-07-03 13:33:02	6.45159e-09	5	2024-07-03 13:34:35	7.35978e-09	5	2024-07-03 13:36:23	8.72523e-09	5	2024-07-03 13:37:46	9.81899e-09	5	2024-07-03 13:39:38	1.13626e-08	5	2024-07-03 13:41:23	1.35671e-08	5	2024-07-03 13:43:18	1.7173e-08	5	2024-07-03 13:45:10	2.32869e-08	5	2024-07-03 13:47:00	3.36998e-08	5	2024-07-03 13:48:37	5.56038e-08
6	2024-07-03 13:27:50	5.62198e-09	6	2024-07-03 13:30:48	5.77633e-09	6	2024-07-03 13:29:18	5.84732e-09	6	2024-07-03 13:33:03	6.4513e-09	6	2024-07-03 13:34:36	7.35837e-09	6	2024-07-03 13:36:24	8.72508e-09	6	2024-07-03 13:37:47	9.82044e-09	6	2024-07-03 13:39:39	1.13549e-08	6	2024-07-03 13:41:24	1.35704e-08	6	2024-07-03 13:43:19	1.71714e-08	6	2024-07-03 13:45:11	2.32905e-08	6	2024-07-03 13:47:01	3.37002e-08	6	2024-07-03 13:48:38	5.56157e-08
7	2024-07-03 13:27:51	5.62143e-09	7	2024-07-03 13:30:49	5.77356e-09	7	2024-07-03 13:29:19	5.84582e-09	7	2024-07-03 13:33:04	6.44962e-09	7	2024-07-03 13:34:37	7.35282e-09	7	2024-07-03 13:36:25	8.726e-09	7	2024-07-03 13:37:48	9.82081e-09	7	2024-07-03 13:39:40	1.13582e-08	7	2024-07-03 13:41:25	1.35668e-08	7	2024-07-03 13:43:20	1.71699e-08	7	2024-07-03 13:45:12	2.32889e-08	7	2024-07-03 13:47:02	3.37008e-08	7	2024-07-03 13:48:39	5.56202e-08
8	2024-07-03 13:27:52	5.623e-09	8	2024-07-03 13:30:50	5.7731e-09	8	2024-07-03 13:29:20	5.84602e-09	8	2024-07-03 13:33:05	6.44911e-09	8	2024-07-03 13:34:38	7.35088e-09	8	2024-07-03 13:36:26	8.72592e-09	8	2024-07-03 13:37:49	9.82207e-09	8	2024-07-03 13:39:41	1.13585e-08	8	2024-07-03 13:41:26	1.35651e-08	8	2024-07-03 13:43:21	1.71638e-08	8	2024-07-03 13:45:13	2.32657e-08	8	2024-07-03 13:47:03	3.37089e-08	8	2024-07-03 13:48:40	5.56274e-08
9	2024-07-03 13:27:53	5.6247e-09	9	2024-07-03 13:30:50	5.77271e-09	9	2024-07-03 13:29:21	5.8449e-09	9	2024-07-03 13:33:06	6.45041e-09	9	2024-07-03 13:34:39	7.34937e-09	9	2024-07-03 13:36:27	8.72567e-09	9	2024-07-03 13:37:49	9.82304e-09	9	2024-07-03 13:39:42	1.13598e-08	9	2024-07-03 13:41:27	1.35637e-08	9	2024-07-03 13:43:22	1.71612e-08	9	2024-07-03 13:45:14	2.32659e-08	9	2024-07-03 13:47:04	3.37135e-08	9	2024-07-03 13:48:41	5.56248e-08
10	2024-07-03 13:27:54	5.62485e-09	10	2024-07-03 13:30:51	5.7741e-09	10	2024-07-03 13:29:22	5.84572e-09	10	2024-07-03 13:33:07	6.45127e-09	10	2024-07-03 13:34:40	7.34977e-09	10	2024-07-03 13:36:28	8.72685e-09	10	2024-07-03 13:37:50	9.82246e-09	10	2024-07-03 13:39:43	1.13622e-08	10	2024-07-03 13:41:28	1.35639e-08	10	2024-07-03 13:43:23	1.71585e-08	10	2024-07-03 13:45:15	2.32713e-08	10	2024-07-03 13:47:05	3.37193e-08	10	2024-07-03 13:48:42	5.5629e-08
11	2024-07-03 13:27:55	5.62518e-09	11	2024-07-03 13:30:52	5.7737e-09	11	2024-07-03 13:29:23	5.84548e-09	11	2024-07-03 13:33:08	6.45116e-09	11	2024-07-03 13:34:41	7.34936e-09	11	2024-07-03 13:36:29	8.72512e-09	11	2024-07-03 13:37:52	9.8224e-09	11	2024-07-03 13:39:44	1.13644e-08	11	2024-07-03 13:41:29	1.35655e-08	11	2024-07-03 13:43:24	1.71638e-08	11	2024-07-03 13:45:16	2.32682e-08	11	2024-07-03 13:47:06	3.37178e-08	11	2024-07-03 13:48:43	5.56397e-08
12	2024-07-03 13:27:56	5.6241e-09	12	2024-07-03 13:30:53	5.77275e-09	12	2024-07-03 13:29:24	5.84706e-09	12	2024-07-03 13:33:09	6.45128e-09	12	2024-07-03 13:34:42	7.34877e-09	12	2024-07-03 13:36:30	8.72493e-09	12	2024-07-03 13:37:53	9.8242e-09	12	2024-07-03 13:39:45	1.13654e-08	12	2024-07-03 13:41:30	1.35658e-08	12	2024-07-03 13:43:25	1.71725e-08	12	2024-07-03 13:45:17	2.32726e-08	12	2024-07-03 13:47:07	3.37195e-08	12	2024-07-03 13:48:44	5.56457e-08
13	2024-07-03 13:27:57	5.62218e-09	13	2024-07-03 13:30:55	5.77259e-09	13	2024-07-03 13:29:25	5.84705e-09	13	2024-07-03 13:33:10	6.45123e-09	13	2024-07-03 13:34:43	7.34753e-09	13	2024-07-03 13:36:31	8.72537e-09	13	2024-07-03 13:37:54	9.82661e-09	13	2024-07-03 13:39:46	1.13661e-08	13	2024-07-03 13:41:31	1.35672e-08	13	2024-07-03 13:43:26	1.71677e-08	13	2024-07-03 13:45:18	2.32728e-08	13	2024-07-03 13:47:08	3.37176e-08	13	2024-07-03 13:48:45	5.56307e-08
14	2024-07-03 13:27:58	5.62366e-09	14	2024-07-03 13:30:56	5.7731e-09	14	2024-07-03 13:29:26	5.84572e-09	14	2024-07-03 13:33:11	6.45179e-09	14	2024-07-03 13:34:44	7.3478e-09	14	2024-07-03 13:36:32	8.72708e-09	14	2024-07-03 13:37:55	9.82522e-09	14	2024-07-03 13:39:47	1.13674e-08	14	2024-07-03 13:41:32	1.35657e-08	14	2024-07-03 13:43:27	1.71656e-08	14	2024-07-03 13:45:19	2.32733e-08	14	2024-07-03 13:47:09	3.37161e-08	14	2024-07-03 13:48:46	5.56484e-08
15	2024-07-03 13:27:59	5.62417e-09	15	2024-07-03 13:30:57	5.77496e-09	15	2024-07-03 13:29:27	5.84591e-09	15	2024-07-03 13:33:12	6.45101e-09	15	2024-07-03 13:34:45	7.34333e-09	15	2024-07-03 13:36:33	8.72638e-09	15	2024-07-03 13:37:55	9.82629e-09	15	2024-07-03 13:39:48	1.1365e-08	15	2024-07-03 13:41:33	1.35691e-08	15	2024-07-03 13:43:28	1.71661e-08	15	2024-07-03 13:45:20	2.32818e-08	15	2024-07-03 13:47:10	3.37171e-08	15	2024-07-03 13:48:47	5.56546e-08
16	2024-07-03 13:28:00	5.62381e-09	16	2024-07-03 13:30:57	5.77651e-09	16	2024-07-03 13:29:28	5.84618e-09	16	2024-07-03 13:33:13	6.44813e-09	16	2024-07-03 13:34:46	7.34051e-09	16	2024-07-03 13:36:34	8.72783e-09	16	2024-07-03 13:37:56	9.82776e-09	16	2024-07-03 13:39:49	1.13654e-08	16	2024-07-03 13:41:34	1.35681e-08	16	2024-07-03 13:43:29	1.71684e-08	16	2024-07-03 13:45:21	2.32772e-08	16	2024-07-03 13:47:11	3.37318e-08	16	2024-07-03 13:48:48	5.56611e-08
17	2024-07-03 13:28:01	5.62253e-09	17	2024-07-03 13:30:58	5.77503e-09	17	2024-07-03 13:29:29	5.84551e-09	17	2024-07-03 13:33:14	6.4486e-09	17	2024-07-03 13:34:47	7.34236e-09	17	2024-07-03 13:36:35	8.72823e-09	17	2024-07-03 13:37:58	9.82789e-09	17	2024-07-03 13:39:50	1.13657e-08	17	2024-07-03 13:41:35	1.35683e-08	17	2024-07-03 13:43:30	1.71682e-08	17	2024-07-03 13:45:22	2.32735e-08	17	2024-07-03 13:47:12	3.37296e-08	17	2024-07-03 13:48:49	5.56659e-08
18	2024-07-03 13:28:02	5.62121e-09	18	2024-07-03 13:30:59	5.77297e-09	18	2024-07-03 13:29:30	5.84573e-09	18	2024-07-03 13:33:15	6.44033e-09	18	2024-07-03 13:34:48	7.3418e-09	18	2024-07-03 13:36:36	8.72751e-09	18	2024-07-03 13:37:59	9.83059e-09	18	2024-07-03 13:39:51	1.13682e-08	18	2024-07-03 13:41:36	1.35692e-08	18	2024-07-03 13:43:31	1.71687e-08	18	2024-07-03 13:45:23	2.32765e-08	18	2024-07-03 13:47:13	3.37323e-08	18	2024-07-03 13:48:50	5.5662e-08
19	2024-07-03 13:28:03	5.61873e-09	19	2024-07-03 13:31:00	5.77197e-09	19	2024-07-03 13:29:31	5.84454e-09	19	2024-07-03 13:33:16	6.43461e-09	19	2024-07-03 13:34:49	7.34164e-09	19	2024-07-03 13:36:37	8.71812e-09	19	2024-07-03 13:38:00	9.83256e-09	19	2024-07-03 13:39:52	1.13668e-08	19	2024-07-03 13:41:37	1.35687e-08	19	2024-07-03 13:43:32	1.71738e-08	19	2024-07-03 13:45:24	2.32789e-08	19	2024-07-03 13:47:14	3.37297e-08	19	2024-07-03 13:48:51	5.56652e-08
20	2024-07-03 13:28:04	5.609e-09	20	2024-07-03 13:31:02	5.77565e-09	20	2024-07-03 13:29:32	5.84503e-09	20	2024-07-03 13:33:17	6.4349e-09	20	2024-07-03 13:34:50	7.34456e-09	20	2024-07-03 13:36:38	8.72124e-09	20	2024-07-03 13:38:01	9.83223e-09	20	2024-07-03 13:39:53	1.13663e-08	20	2024-07-03 13:41:38	1.35669e-08	20	2024-07-03 13:43:33	1.71771e-08	20	2024-07-03 13:45:25	2.3286e-08	20	2024-07-03 13:47:15	3.37325e-08	20	2024-07-03 13:48:52	5.56687e-08
21	2024-07-03 13:28:05	5.59956e-09	21	2024-07-03 13:31:03	5.77569e-09	21	2024-07-03 13:29:33	5.84502e-09	21	2024-07-03 13:33:18	6.43556e-09	21	2024-07-03 13:34:51	7.34372e-09	21	2024-07-03 13:36:39	8.72179e-09	21	2024-07-03 13:38:02	9.83297e-09	21	2024-07-03 13:39:54	1.13632e-08	21	2024-07-03 13:41:39	1.35694e-08	21	2024-07-03 13:43:34	1.71724e-08	21	2024-07-03 13:45:26	2.3286e-08	21	2024-07-03 13:47:16	3.37284e-08	21	2024-07-03 13:48:53	5.56699e-08
22	2024-07-03 13:28:06	5.59915e-09	22	2024-07-03 13:31:04	5.77609e-09	22	2024-07-03 13:29:34	5.84319e-09	22	2024-07-03 13:33:19	6.43599e-09	22	2024-07-03 13:34:52	7.34592e-09	22	2024-07-03 13:36:40	8.72082e-09	22	2024-07-03 13:38:03	9.83272e-09	22	2024-07-03 13:39:55	1.13645e-08	22	2024-07-03 13:41:40	1.35724e-08	22	2024-07-03 13:43:35	1.71778e-08	22	2024-07-03 13:45:27	2.32846e-08	22	2024-07-03 13:47:17	3.37332e-08	22	2024-07-03 13:48:54	5.56734e-08
23	2024-07-03 13:28:07	5.59799e-09	23	2024-07-03 13:31:04	5.77691e-09	23	2024-07-03 13:29:35	5.84216e-09	23	2024-07-03 13:33:20	6.43661e-09	23	2024-07-03 13:34:53	7.3487e-09	23	2024-07-03 13:36:41	8.72079e-09	23	2024-07-03 13:38:03	9.83132e-09	23	2024-07-03 13:39:56	1.13658e-08	23	2024-07-03 13:41:41	1.35707e-08	23	2024-07-03 13:43:36	1.71754e-08	23	2024-07-03 13:45:28	2.32838e-08	23	2024-07-03 13:47:18	3.37279e-08	23	2024-07-03 13:48:55	5.56677e-08
24	2024-07-03 13:28:08	5.59984e-09	24	2024-07-03 13:31:05	5.77704e-09	24	2024-07-03 13:29:36	5.84094e-09	24	2024-07-03 13:33:21	6.43609e-09	24	2024-07-03 13:34:54	7.35276e-09	24	2024-07-03 13:36:42	8.72273e-09	24	2024-07-03 13:38:04	9.83395e-09	24	2024-07-03 13:39:57	1.13673e-08	24	2024-07-03 13:41:42	1.35704e-08	24	2024-07-03 13:43:37	1.71776e-08	24	2024-07-03 13:45:29	2.32865e-08	24	2024-07-03 13:47:19	3.37319e-08	24	2024-07-03 13:48:56	5.5676e-08
25	2024-07-03 13:28:09	5.60617e-09	25	2024-07-03 13:31:06	5.7763e-09	25	2024-07-03 13:29:37	5.84092e-09	25	2024-07-03 13:33:22	6.43432e-09	25	2024-07-03 13:34:55	7.35364e-09	25	2024-07-03 13:36:43	8.72123e-09	25	2024-07-03 13:38:06	9.83457e-09	25	2024-07-03 13:39:58	1.13648e-08	25	2024-07-03 13:41:43	1.35738e-08	25	2024-07-03 13:43:38	1.71806e-08	25	2024-07-03 13:45:30	2.32956e-08	25	2024-07-03 13:47:20	3.37267e-08	25	2024-07-03 13:48:57	5.56662e-08
26	2024-07-03 13:28:10	5.60465e-09	26	2024-07-03 13:31:07	5.77438e-09	26	2024-07-03 13:29:38	5.83988e-09	26	2024-07-03 13:33:23	6.43405e-09	26	2024-07-03 13:34:56	7.35392e-09	26	2024-07-03 13:36:44	8.7225e-09	26	2024-07-03 13:38:07	9.83371e-09	26	2024-07-03 13:39:59	1.13612e-08	26	2024-07-03 13:41:44	1.35706e-08	26	2024-07-03 13:43:39	1.71877e-08	26	2024-07-03 13:45:31	2.32953e-08	26	2024-07-03 13:47:21	3.37349e-08	26	2024-07-03 13:48:58	5.56847e-08
27	2024-07-03 13:28:11	5.60167e-09	27	2024-07-03 13:31:09	5.77542e-09	27	2024-07-03 13:29:39	5.84178e-09	27	2024-07-03 13:33:24	6.43354e-09	27	2024-07-03 13:34:57	7.35659e-09	27	2024-07-03 13:36:45	8.72067e-09	27	2024-07-03 13:38:08	9.83697e-09	27	2024-07-03 13:40:00	1.136e-08	27	2024-07-03 13:41:45	1.35707e-08	27	2024-07-03 13:43:40	1.71882e-08	27	2024-07-03 13:45:32	2.32938e-08	27	2024-07-03 13:47:22	3.37276e-08	27	2024-07-03 13:48:59	5.56877e-08
28	2024-07-03 13:28:12	5.60201e-09	28	2024-07-03 13:31:10	5.77428e-09	28	2024-07-03 13:29:40	5.84138e-09	28	2024-07-03 13:33:25	6.43498e-09	28	2024-07-03 13:34:58	7.35969e-09	28	2024-07-03 13:36:46	8.72157e-09	28	2024-07-03 13:38:09	9.83496e-09	28	2024-07-03 13:40:01	1.13612e-08	28	2024-07-03 13:41:46	1.35717e-08	28	2024-07-03 13:43:41	1.71842e-08	28	2024-07-03 13:45:33	2.32977e-08	28	2024-07-03 13:47:23	3.3729e-08	28	2024-07-03 13:49:00	5.56847e-08
29	2024-07-03 13:28:13	5.60364e-09	29	2024-07-03 13:31:11	5.7755e-09	29	2024-07-03 13:29:41	5.84138e-09	29	2024-07-03 13:33:26	6.43542e-09	29	2024-07-03 13:34:59	7.35562e-09	29	2024-07-03 13:36:47	8.72264e-09	29	2024-07-03 13:38:10	9.83677e-09	29	2024-07-03 13:40:02	1.13706e-08	29	2024-07-03 13:41:47	1.35727e-08	29	2024-07-03 13:43:42	1.71855e-08	29	2024-07-03 13:45:34	2.33031e-08	29	2024-07-03 13:47:24	3.37431e-08	29	2024-07-03 13:49:01	5.56786e-08
30	2024-07-03 13:28:14	5.60449e-09	30	2024-07-03 13:31:12	5.77655e-09	30	2024-07-03 13:29:42	5.84219e-09	30	2024-07-03 13:33:27	6.43404e-09	30	2024-07-03 13:35:00	7.35604e-09	30	2024-07-03 13:36:48	8.73551e-09	30	2024-07-03 13:38:10	9.83527e-09	30	2024-07-03 13:40:03	1.13701e-08	30	2024-07-03 13:41:48	1.3572e-08	30	2024-07-03 13:43:43	1.71887e-08	30	2024-07-03 13:45:35	2.33122e-08	30	2024-07-03 13:47:25	3.37441e-08	30	2024-07-03 13:49:02	5.56771e-08
31	2024-07-03 13:28:15	5.6039e-09	31	2024-07-03 13:31:12	5.77591e-09	31	2024-07-03 13:29:43	5.84219e-09	31	2024-07-03 13:33:28	6.43721e-09	31	2024-07-03 13:35:01	7.35595e-09	31	2024-07-03 13:36:49	8.72462e-09	31	2024-07-03 13:38:11	9.83822e-09	31	2024-07-03 13:40:04	1.13676e-08	31	2024-07-03 13:41:49	1.35704e-08	31	2024-07-03 13:43:44	1.71929e-08	31	2024-07-03 13:45:36	2.33025e-08	31	2024-07-03 13:47:26	3.37006e-08	31	2024-07-03 13:49:03	5.56861e-08
32	2024-07-03 13:28:16	5.60455e-09	32	2024-07-03 13:31:13	5.77739e-09	32	2024-07-03 13:29:44	5.84124e-09	32	2024-07-03 13:33:29	6.43466e-09	32	2024-07-03 13:35:02	7.35759e-09	32	2024-07-03 13:36:50	8.72094e-09	32	2024-07-03 13:38:13	9.83621e-09	32	2024-07-03 13:40:05	1.13672e-08	32	2024-07-03 13:41:50	1.3569e-08	32	2024-07-03 13:43:45	1.71923e-08	32	2024-07-03 13:45:37	2.3308e-08	32	2024-07-03 13:47:27	3.36895e-08	32	2024-07-03 13:49:04	5.56977e-08
33	2024-07-03 13:28:17	5.60403e-09	33	2024-07-03 13:31:14	5.77857e-09	33	2024-07-03 13:29:45	5.83603e-09	33	2024-07-03 13:33:30	6.43395e-09	33	2024-07-03 13:35:03	7.35837e-09	33	2024-07-03 13:36:51	8.72222e-09	33	2024-07-03 13:38:14	9.83425e-09	33	2024-07-03 13:40:06	1.13657e-08	33	2024-07-03 13:41:51	1.35735e-08	33	2024-07-03 13:43:46	1.71934e-08	33	2024-07-03 13:45:38	2.33091e-08	33	2024-07-03 13:47:28	3.36548e-08	33	2024-07-03 13:49:05	5.56971e-08
34	2024-07-03 13:28:18	5.60533e-09	34	2024-07-03 13:31:16	5.77783e-09	34	2024-07-03 13:29:46	5.82135e-09	34	2024-07-03 13:33:31	6.43418e-09	34	2024-07-03 13:35:04	7.35808e-09	34	2024-07-03 13:36:52	8.71726e-09	34	2024-07-03 13:38:15	9.83457e-09	34	2024-07-03 13:40:07	1.13665e-08	34	2024-07-03 13:41:52	1.3576e-08	34	2024-07-03 13:43:47	1.71931e-08	34	2024-07-03 13:45:39	2.33141e-08	34	2024-07-03 13:47:29	3.36248e-08	34	2024-07-03 13:49:06	5.56982e-08
35	2024-07-03 13:28:19	5.60771e-09	35	2024-07-03 13:31:17	5.77782e-09	35	2024-07-03 13:29:47	5.82137e-09	35	2024-07-03 13:33:32	6.43518e-09	35	2024-07-03 13:35:05	7.35616e-09	35	2024-07-03 13:36:53	8.7152e-09	35	2024-07-03 13:38:16	9.83715e-09	35	2024-07-03 13:40:08	1.1366e-08	35	2024-07-03 13:41:53	1.35754e-08	35	2024-07-03 13:43:48	1.71966e-08	35	2024-07-03 13:45:40	2.33099e-08	35	2024-07-03 13:47:30	3.36336e-08	35	2024-07-03 13:49:07	5.56934e-08
36	2024-07-03 13:28:20	5.60582e-09	36	2024-07-03 13:31:18	5.77766e-09	36	2024-07-03 13:29:48	5.82024e-09	36	2024-07-03 13:33:33	6.43538e-09	36	2024-07-03 13:35:06	7.35726e-09	36	2024-07-03 13:36:54	8.71711e-09	36	2024-07-03 13:38:17	9.83501e-09	36	2024-07-03 13:40:09	1.13678e-08	36	2024-07-03 13:41:54	1.35735e-08	36	2024-07-03 13:43:49	1.7198e-08	36	2024-07-03 13:45:41	2.33158e-08	36	2024-07-03 13:47:31	3.36338e-08	36	2024-07-03 13:49:08	5.57055e-08
37	2024-07-03 13:28:21	5.60876e-09	37	2024-07-03 13:31:19	5.77664e-09	37	2024-07-03 13:29:49	5.82024e-09	37	2024-07-03 13:33:34	6.43673e-09	37	2024-07-03 13:35:07	7.3616e-09	37	2024-07-03 13:36:55	8.71688e-09	37	2024-07-03 13:38:17	9.8367e-09	37	2024-07-03 13:40:10	1.13699e-08	37	2024-07-03 13:41:55	1.35565e-08	37	2024-07-03 13:43:50	1.71993e-08	37	2024-07-03 13:45:42	2.33209e-08	37	2024-07-03 13:47:32	3.36474e-08	37	2024-07-03 13:49:09	5.56989e-08
38	2024-07-03 13:28:22	5.61051e-09	38	2024-07-03 13:31:19	5.77629e-09	38	2024-07-03 13:29:50	5.82015e-09	38	2024-07-03 13:33:35	6.43381e-09	38	2024-07-03 13:35:08	7.36215e-09	38	2024-07-03 13:36:56	8.71212e-09	38	2024-07-03 13:38:18	9.83687e-09	38	2024-07-03 13:40:11	1.13688e-08	38	2024-07-03 13:41:56	1.35502e-08	38	2024-07-03 13:43:51	1.72011e-08	38	2024-07-03 13:45:43	2.33115e-08	38	2024-07-03 13:47:33	3.36556e-08	38	2024-07-03 13:49:10	5.57103e-08
39	2024-07-03 13:28:23	5.60728e-09	39	2024-07-03 13:31:20	5.77833e-09	39	2024-07-03 13:29:51	5.82142e-09	39	2024-07-03 13:33:36	6.43385e-09	39	2024-07-03 13:35:09	7.36103e-09	39	2024-07-03 13:36:57	8.714e-09	39	2024-07-03 13:38:19	9.83618e-09	39	2024-07-03 13:40:12	1.13664e-08	39	2024-07-03 13:41:57	1.35511e-08	39	2024-07-03 13:43:52	1.72018e-08	39	2024-07-03 13:45:44	2.33063e-08	39	2024-07-03 13:47:34	3.36515e-08	39	2024-07-03 13:49:11	5.57079e-08
40	2024-07-03 13:28:24	5.60844e-09	40	2024-07-03 13:31:21	5.77786e-09	40	2024-07-03 13:29:52	5.82233e-09	40	2024-07-03 13:33:37	6.43334e-09	40	2024-07-03 13:35:10	7.35914e-09	40	2024-07-03 13:36:58	8.71198e-09	40	2024-07-03 13:38:21	9.8389e-09	40	2024-07-03 13:40:13	1.13646e-08	40	2024-07-03 13:41:58	1.35504e-08	40	2024-07-03 13:43:53	1.72016e-08	40	2024-07-03 13:45:45	2.33087e-08	40	2024-07-03 13:47:35	3.36535e-08	40	2024-07-03 13:49:12	5.57031e-08
41	2024-07-03 13:28:25	5.60938e-09	41	2024-07-03 13:31:22	5.77835e-09	41	2024-07-03 13:29:53	5.82142e-09	41	2024-07-03 13:33:38	6.43315e-09	41	2024-07-03 13:35:11	7.35813e-09	41	2024-07-03 13:36:59	8.71219e-09	41	2024-07-03 13:38:22	9.83945e-09	41	2024-07-03 13:40:14	1.13668e-08	41	2024-07-03 13:41:59	1.35484e-08	41	2024-07-03 13:43:54	1.72047e-08	41	2024-07-03 13:45:46	2.33102e-08	41	2024-07-03 13:47:36	3.36459e-08	41	2024-07-03 13:49:13	5.56894e-08
42	2024-07-03 13:28:26	5.61127e-09	42	2024-07-03 13:31:24	5.78082e-09	42	2024-07-03 13:29:54	5.82004e-09	42	2024-07-03 13:33:39	6.43293e-09	42	2024-07-03 13:35:12	7.35933e-09	42	2024-07-03 13:37:00	8.71047e-09	42	2024-07-03 13:38:23	9.83916e-09	42	2024-07-03 13:40:15	1.13663e-08	42	2024-07-03 13:42:00	1.35487e-08	42	2024-07-03 13:43:55	1.72073e-08	42	2024-07-03 13:45:47	2.33065e-08	42	2024-07-03 13:47:37	3.365e-08	42	2024-07-03 13:49:14	5.57046e-08
43	2024-07-03 13:28:27	5.61575e-09	43	2024-07-03 13:31:25	5.77913e-09	43	2024-07-03 13:29:55	5.81975e-09	43	2024-07-03 13:33:40	6.4351e-09	43	2024-07-03 13:35:13	7.3593e-09	43	2024-07-03 13:37:01	8.71191e-09	43	2024-07-03 13:38:24	9.83767e-09	43	2024-07-03 13:40:16	1.13649e-08	43	2024-07-03 13:42:01	1.35446e-08	43	2024-07-03 13:43:56	1.72098e-08	43	2024-07-03 13:45:48	2.33104e-08	43	2024-07-03 13:47:38	3.36654e-08	43	2024-07-03 13:49:15	5.57128e-08
44	2024-07-03 13:28:28	5.61823e-09	44	2024-07-03 13:31:25	5.80149e-09	44	2024-07-03 13:29:56	5.82365e-09	44	2024-07-03 13:33:41	6.43659e-09	44	2024-07-03 13:35:14	7.3591e-09	44	2024-07-03 13:37:02	8.71034e-09	44	2024-07-03 13:38:25	9.83757e-09	44	2024-07-03 13:40:17	1.13647e-08	44	2024-07-03 13:42:02	1.35442e-08	44	2024-07-03 13:43:57	1.72129e-08	44	2024-07-03 13:45:49	2.33094e-08	44	2024-07-03 13:47:39	3.36671e-08	44	2024-07-03 13:49:16	5.57142e-08
45	2024-07-03 13:28:29	5.61914e-09	45	2024-07-03 13:31:26	5.78122e-09	45	2024-07-03 13:29:57	5.82194e-09	45	2024-07-03 13:33:42	6.43694e-09	45	2024-07-03 13:35:15	7.36e-09	45	2024-07-03 13:37:02	8.71114e-09	45	2024-07-03 13:38:25	9.83573e-09	45	2024-07-03 13:40:18	1.13657e-08	45	2024-07-03 13:42:03	1.35413e-08	45	2024-07-03 13:43:58	1.72111e-08	45	2024-07-03 13:45:50	2.33132e-08	45	2024-07-03 13:47:40	3.368e-08	45	2024-07-03 13:49:17	5.57198e-08
46	2024-07-03 13:28:30	5.61664e-09	46	2024-07-03 13:31:27	5.78114e-09	46	2024-07-03 13:29:58	5.82308e-09	46	2024-07-03 13:33:43	6.44095e-09	46	2024-07-03 13:35:16	7.36057e-09	46	2024-07-03 13:37:04	8.7134e-09	46	2024-07-03 13:38:26	9.8378e-09	46	2024-07-03 13:40:19	1.13668e-08	46	2024-07-03 13:42:04	1.35401e-08	46	2024-07-03 13:43:59	1.72125e-08	46	2024-07-03 13:45:51	2.33174e-08	46	2024-07-03 13:47:41	3.36581e-08	46	2024-07-03 13:49:18	5.57176e-08
47	2024-07-03 13:28:31	5.61643e-09	47	2024-07-03 13:31:28	5.78326e-09	47	2024-07-03 13:29:59	5.823e-09	47	2024-07-03 13:33:44	6.43729e-09	47	2024-07-03 13:35:17	7.35997e-09	47	2024-07-03 13:37:05	8.71213e-09	47	2024-07-03 13:38:28	9.83591e-09	47	2024-07-03 13:40:20	1.13736e-08	47	2024-07-03 13:42:05	1.35413e-08	47	2024-07-03 13:44:00	1.72076e-08	47	2024-07-03 13:45:52	2.33197e-08	47	2024-07-03 13:47:42	3.36583e-08	47	2024-07-03 13:49:19	5.57249e-08
48	2024-07-03 13:28:32	5.61967e-09	48	2024-07-03 13:31:30	5.78187e-09	48	2024-07-03 13:30:00	5.82458e-09	48	2024-07-03 13:33:45	6.43818e-09	48	2024-07-03 13:35:18	7.35918e-09	48	2024-07-03 13:37:06	8.71234e-09	48	2024-07-03 13:38:29	9.83501e-09	48	2024-07-03 13:40:21	1.13699e-08	48	2024-07-03 13:42:06	1.35406e-08	48	2024-07-03 13:44:01	1.72076e-08	48	2024-07-03 13:45:53	2.33238e-08	48	2024-07-03 13:47:43	3.36628e-08	48	2024-07-03 13:49:20	5.57245e-08
49	2024-07-03 13:28:33	5.61938e-09	49	2024-07-03 13:31:31	5.78289e-09	49	2024-07-03 13:30:01	5.82664e-09	49	2024-07-03 13:33:46	6.43838e-09	49	2024-07-03 13:35:19	7.36064e-09	49	2024-07-03 13:37:07	8.71431e-09	49	2024-07-03 13:38:30	9.83767e-09	49	2024-07-03 13:40:22	1.13664e-08	49	2024-07-03 13:42:07	1.35412e-08	49	2024-07-03 13:44:02	1.72081e-08	49	2024-07-03 13:45:54	2.332e-08	49	2024-07-03 13:47:44	3.36527e-08	49	2024-07-03 13:49:21	5.57309e-08
50	2024-07-03 13:28:34	5.61939e-09	50	2024-07-03 13:31:32	5.78274e-09	50	2024-07-03 13:30:02	5.82665e-09	50	2024-07-03 13:33:47	6.43852e-09	50	2024-07-03 13:35:20	7.36093e-09	50	2024-07-03 13:37:08	8.71434e-09	50	2024-07-03 13:38:31	9.83543e-09	50	2024-07-03 13:40:23	1.13664e-08	50	2024-07-03 13:42:08	1.35428e-08	50	2024-07-03 13:44:03	1.72077e-08	50	2024-07-03 13:45:55	2.33228e-08	50	2024-07-03 13:47:45	3.36457e-08	50	2024-07-03 13:49:22	5.57329e-08
51	2024-07-03 13:28:35	5.62045e-09	51	2024-07-03 13:31:33	5.78156e-09	51	2024-07-03 13:30:03	5.82594e-09	51	2024-07-03 13:33:48	6.43951e-09	51	2024-07-03 13:35:21	7.36205e-09	51	2024-07-03 13:37:09	8.71465e-09	51	2024-07-03 13:38:32	9.84005e-09	51	2024-07-03 13:40:24	1.13666e-08	51	2024-07-03 13:42:09	1.35467e-08	51	2024-07-03 13:44:04	1.72092e-08	51	2024-07-03 13:45:56	2.33244e-08	51	2024-07-03 13:47:46	3.36405e-08	51	2024-07-03 13:49:23	5.57431e-08
52	2024-07-03 13:28:36	5.61998e-09	52	2024-07-03 13:31:33	5.78141e-09	52	2024-07-03 13:30:04	5.82524e-09	52	2024-07-03 13:33:49	6.4396e-09	52	2024-07-03 13:35:22	7.35988e-09	52	2024-07-03 13:37:10	8.714e-09	52	2024-07-03 13:38:32	9.83686e-09	52	2024-07-03 13:40:25	1.13669e-08	52	2024-07-03 13:42:10	1.35465e-08	52	2024-07-03 13:44:05	1.72094e-08	52	2024-07-03 13:45:57	2.33241e-08	52	2024-07-03 13:47:47	3.36445e-08	52	2024-07-03 13:49:24	5.57252e-08
53	2024-07-03 13:28:37	5.62148e-09	53	2024-07-03 13:31:34	5.78209e-09	53	2024-07-03 13:30:05	5.82749e-09	53	2024-07-03 13:33:50	6.43974e-09	53	2024-07-03 13:35:23	7.35846e-09	53	2024-07-03 13:37:11	8.71571e-09	53	2024-07-03 13:38:33	9.83632e-09	53	2024-07-03 13:40:26	1.13676e-08	53	2024-07-03 13:42:11	1.35449e-08	53	2024-07-03 13:44:06	1.72095e-08	53	2024-07-03 13:45:58	2.3324e-08	53	2024-07-03 13:47:48	3.36416e-08	53	2024-07-03 13:49:25	5.57232e-08
54	2024-07-03 13:28:38	5.62108e-09	54	2024-07-03 13:31:35	5.78301e-09	54	2024-07-03 13:30:06	5.82749e-09	54	2024-07-03 13:33:51	6.43883e-09	54	2024-07-03 13:35:24	7.35783e-09	54	2024-07-03 13:37:12	8.71756e-09	54	2024-07-03 13:38:35	9.83835e-09	54	2024-07-03 13:40:27	1.13674e-08	54	2024-07-03 13:42:12	1.35448e-08	54	2024-07-03 13:44:07	1.72118e-08	54	2024-07-03 13:45:59	2.33299e-08	54	2024-07-03 13:47:49	3.36409e-08	54	2024-07-03 13:49:26	5.57331e-08
55	2024-07-03 13:28:39	5.62049e-09	55	2024-07-03 13:31:37	5.78463e-09	55	2024-07-03 13:30:07	5.82601e-09	55	2024-07-03 13:33:52	6.44204e-09	55	2024-07-03 13:35:25	7.33339e-09	55	2024-07-03 13:37:13	8.71791e-09	55	2024-07-03 13:38:36	9.83537e-09	55	2024-07-03 13:40:28	1.13647e-08	55	2024-07-03 13:42:13	1.35442e-08	55	2024-07-03 13:44:08	1.72085e-08	55	2024-07-03 13:46:00	2.33327e-08	55	2024-07-03 13:47:50	3.36518e-08	55	2024-07-03 13:49:27	5.57316e-08
56	2024-07-03 13:28:40	5.62068e-09	56	2024-07-03 13:31:38	5.78461e-09	56	2024-07-03 13:30:08	5.82789e-09	56	2024-07-03 13:33:53	6.44101e-09	56	2024-07-03 13:35:26	7.32797e-09	56	2024-07-03 13:37:14	8.7193e-09	56	2024-07-03 13:38:37	9.83546e-09	56	2024-07-03 13:40:29	1.13672e-08	56	2024-07-03 13:42:14	1.35471e-08	56	2024-07-03 13:44:09	1.72083e-08	56	2024-07-03 13:46:01	2.33359e-08	56	2024-07-03 13:47:51	3.36586e-08	56	2024-07-03 13:49:28	5.57315e-08
57	2024-07-03 13:28:41	5.62119e-09	57	2024-07-03 13:31:39	5.78488e-09	57	2024-07-03 13:30:09	5.82975e-09	57	2024-07-03 13:33:54	6.43941e-09	57	2024-07-03 13:35:27	7.32867e-09	57	2024-07-03 13:37:15	8.7202e-09	57	2024-07-03 13:38:38	9.83564e-09	57	2024-07-03 13:40:30	1.13645e-08	57	2024-07-03 13:42:15	1.35508e-08	57	2024-07-03 13:44:10	1.7209e-08	57	2024-07-03 13:46:02	2.33446e-08	57	2024-07-03 13:47:52	3.36606e-08	57	2024-07-03 13:49:29	5.57198e-08
58	2024-07-03 13:28:42	5.6229e-09	58	2024-07-03 13:31:39	5.78652e-09	58	2024-07-03 13:30:10	5.82804e-09	58	2024-07-03 13:33:55	6.44026e-09	58	2024-07-03 13:35:28	7.32786e-09	58	2024-07-03 13:37:16	8.72059e-09	58	2024-07-03 13:38:39	9.83378e-09	58	2024-07-03 13:40:31	1.13638e-08	58	2024-07-03 13:42:16	1.35532e-08	58	2024-07-03 13:44:11	1.72092e-08	58	2024-07-03 13:46:03	2.3344e-08	58	2024-07-03 13:47:53	3.36642e-08	58	2024-07-03 13:49:30	5.57325e-08
59	2024-07-03 13:28:43	5.62336e-09	59	2024-07-03 13:31:40	5.7838e-09	59	2024-07-03 13:30:11	5.82604e-09	59	2024-07-03 13:33:56	6.43966e-09	59	2024-07-03 13:35:29	7.32827e-09	59	2024-07-03 13:37:17	8.72215e-09	59	2024-07-03 13:38:40	9.83595e-09	59	2024-07-03 13:40:32	1.13627e-08	59	2024-07-03 13:42:17	1.35488e-08	59	2024-07-03 13:44:12	1.72106e-08	59	2024-07-03 13:46:04	2.33409e-08	59	2024-07-03 13:47:54	3.36648e-08	59	2024-07-03 13:49:31	5.5737e-08
60	2024-07-03 13:28:44	5.62307e-09	60	2024-07-03 13:31:41	5.78398e-09	60	2024-07-03 13:30:12	5.82687e-09	60	2024-07-03 13:33:57	6.44119e-09	60	2024-07-03 13:35:30	7.3275e-09	60	2024-07-03 13:37:18	8.72449e-09	60	2024-07-03 13:38:40	9.8357e-09	60	2024-07-03 13:40:33	1.13646e-08	60	2024-07-03 13:42:18	1.35506e-08	60	2024-07-03 13:44:13	1.72095e-08	60	2024-07-03 13:46:05	2.33456e-08	60	2024-07-03 13:47:55	3.36635e-08	60	2024-07-03 13:49:32	5.57359e-08
Reflectance (%)		0.159645			0.165116			0.167069			0.187518			0.218322			0.264557			0.302109			0.353977			0.428107			0.550705			0.75726			1.1082			1.85125
550 nm Wavelength
0Deg			5Deg			10Deg			20Deg			30Deg			40Deg			45Deg			50Deg			55Deg			60Deg			65Deg			70Deg			75Deg
Software Version:	1.0.0.3		Software Version:	1.0.0.3		Software Version:	1.0.0.3		Software Version:	1.0.0.3		Software Version:	1.0.0.3		Software Version:	1.0.0.3		Software Version:	1.0.0.3		Software Version:	1.0.0.3		Software Version:	1.0.0.3		Software Version:	1.0.0.3		Software Version:	1.0.0.3		Software Version:	1.0.0.3		Software Version:	1.0.0.3
TimeStamp:		2024-07-03 12:00:55	TimeStamp:		2024-07-03 12:02:41	TimeStamp:		2024-07-03 13:06:40	TimeStamp:		2024-07-03 13:08:05	TimeStamp:		2024-07-03 13:09:25	TimeStamp:		2024-07-03 13:11:01	TimeStamp:		2024-07-03 13:12:42	TimeStamp:		2024-07-03 13:14:43	TimeStamp:		2024-07-03 13:16:03	TimeStamp:		2024-07-03 13:17:33	TimeStamp:		2024-07-03 13:19:06	TimeStamp:		2024-07-03 13:20:51	TimeStamp:		2024-07-03 13:22:36
Detector Serial Number:		339731	Detector Serial Number:		339731	Detector Serial Number:		339731	Detector Serial Number:		339731	Detector Serial Number:		339731	Detector Serial Number:		339731	Detector Serial Number:		339731	Detector Serial Number:		339731	Detector Serial Number:		339731	Detector Serial Number:		339731	Detector Serial Number:		339731	Detector Serial Number:		339731	Detector Serial Number:		339731
Calibration Name:		Amps	Calibration Name:		Amps	Calibration Name:		Amps	Calibration Name:		Amps	Calibration Name:		Amps	Calibration Name:		Amps	Calibration Name:		Amps	Calibration Name:		Amps	Calibration Name:		Amps	Calibration Name:		Amps	Calibration Name:		Amps	Calibration Name:		Amps	Calibration Name:		Amps
Calibrated Units:		Amps	Calibrated Units:		Amps	Calibrated Units:		Amps	Calibrated Units:		Amps	Calibrated Units:		Amps	Calibrated Units:		Amps	Calibrated Units:		Amps	Calibrated Units:		Amps	Calibrated Units:		Amps	Calibrated Units:		Amps	Calibrated Units:		Amps	Calibrated Units:		Amps	Calibrated Units:		Amps
Comment:			Comment:			Comment:			Comment:			Comment:			Comment:			Comment:			Comment:			Comment:			Comment:			Comment:			Comment:			Comment:
Number of Samples:		61	Number of Samples:		61	Number of Samples:		61	Number of Samples:		61	Number of Samples:		61	Number of Samples:		61	Number of Samples:		61	Number of Samples:		61	Number of Samples:		61	Number of Samples:		61	Number of Samples:		61	Number of Samples:		61	Number of Samples:		61
Sample Interval (sec):		1	Sample Interval (sec):		1	Sample Interval (sec):		1	Sample Interval (sec):		1	Sample Interval (sec):		1	Sample Interval (sec):		1	Sample Interval (sec):		1	Sample Interval (sec):		1	Sample Interval (sec):		1	Sample Interval (sec):		1	Sample Interval (sec):		1	Sample Interval (sec):		1	Sample Interval (sec):		1
Averaging Period (sec):		1	Averaging Period (sec):		1	Averaging Period (sec):		1	Averaging Period (sec):		1	Averaging Period (sec):		1	Averaging Period (sec):		1	Averaging Period (sec):		1	Averaging Period (sec):		1	Averaging Period (sec):		1	Averaging Period (sec):		1	Averaging Period (sec):		1	Averaging Period (sec):		1	Averaging Period (sec):		1
Scan Duration (sec):		60.0041	Scan Duration (sec):		60.0478	Scan Duration (sec):		60.0885	Scan Duration (sec):		60.0242	Scan Duration (sec):		60.085	Scan Duration (sec):		60.022	Scan Duration (sec):		60.0236	Scan Duration (sec):		60.0082	Scan Duration (sec):		60.0035	Scan Duration (sec):		60.0888	Scan Duration (sec):		60.1042	Scan Duration (sec):		60.0967	Scan Duration (sec):		60.0174
Minimum Value:		1.84094e-08	Minimum Value:		1.85196e-08	Minimum Value:		1.91797e-08	Minimum Value:		2.11257e-08	Minimum Value:		2.36729e-08	Minimum Value:		2.71671e-08	Minimum Value:		2.95779e-08	Minimum Value:		3.33482e-08	Minimum Value:		3.85525e-08	Minimum Value:		4.69572e-08	Minimum Value:		6.12368e-08	Minimum Value:		8.42281e-08	Minimum Value:		1.29284e-07
Maximum Value:		1.84268e-08	Maximum Value:		1.85357e-08	Maximum Value:		1.93101e-08	Maximum Value:		2.12497e-08	Maximum Value:		2.3879e-08	Maximum Value:		2.72756e-08	Maximum Value:		2.98052e-08	Maximum Value:		3.3447e-08	Maximum Value:		3.87392e-08	Maximum Value:		4.70469e-08	Maximum Value:		6.13536e-08	Maximum Value:		8.44298e-08	Maximum Value:		1.29927e-07
Range:		1.74043e-11	Range:		1.60957e-11	Range:		1.3039e-10	Range:		1.23951e-10	Range:		2.06057e-10	Range:		1.08554e-10	Range:		2.27264e-10	Range:		9.88071e-11	Range:		1.86709e-10	Range:		8.97143e-11	Range:		1.16796e-10	Range:		2.01726e-10	Range:		6.42214e-10
Average Value:		1.84179e-08	Average Value:		1.85266e-08	Average Value:		1.92409e-08	Average Value:		2.11821e-08	Average Value:		2.37639e-08	Average Value:		2.72132e-08	Average Value:		2.96997e-08	Average Value:		3.34106e-08	Average Value:		3.86637e-08	Average Value:		4.70085e-08	Average Value:		6.13134e-08	Average Value:		8.43501e-08	Average Value:		1.29733e-07
Standard Deviation:		3.8588e-12	Standard Deviation:		3.38382e-12	Standard Deviation:		3.08611e-11	Standard Deviation:		3.45493e-11	Standard Deviation:		5.87655e-11	Standard Deviation:		3.05469e-11	Standard Deviation:		7.87289e-11	Standard Deviation:		2.39993e-11	Standard Deviation:		5.06478e-11	Standard Deviation:		2.58341e-11	Standard Deviation:		3.21338e-11	Standard Deviation:		5.31939e-11	Standard Deviation:		1.45153e-10
COV (%):		0.0209513	COV (%):		0.0182646	COV (%):		0.160394	COV (%):		0.163106	COV (%):		0.247289	COV (%):		0.11225	COV (%):		0.265083	COV (%):		0.0718313	COV (%):		0.130996	COV (%):		0.0549562	COV (%):		0.0524092	COV (%):		0.0630632	COV (%):		0.111886
Data Points:			Data Points:			Data Points:			Data Points:			Data Points:			Data Points:			Data Points:			Data Points:			Data Points:			Data Points:			Data Points:			Data Points:			Data Points:
0	2024-07-03 12:00:55	1.84118e-08	0	2024-07-03 12:02:41	1.85288e-08	0	2024-07-03 13:06:40	1.91922e-08	0	2024-07-03 13:08:05	2.12488e-08	0	2024-07-03 13:09:25	2.3871e-08	0	2024-07-03 13:11:01	2.72274e-08	0	2024-07-03 13:12:42	2.98035e-08	0	2024-07-03 13:14:43	3.34205e-08	0	2024-07-03 13:16:04	3.85525e-08	0	2024-07-03 13:17:33	4.69572e-08	0	2024-07-03 13:19:06	6.12472e-08	0	2024-07-03 13:20:51	8.42281e-08	0	2024-07-03 13:22:36	1.29284e-07
1	2024-07-03 12:00:56	1.84217e-08	1	2024-07-03 12:02:42	1.85263e-08	1	2024-07-03 13:06:41	1.92241e-08	1	2024-07-03 13:08:06	2.12483e-08	1	2024-07-03 13:09:26	2.38768e-08	1	2024-07-03 13:11:02	2.72264e-08	1	2024-07-03 13:12:43	2.98028e-08	1	2024-07-03 13:14:44	3.34111e-08	1	2024-07-03 13:16:04	3.85586e-08	1	2024-07-03 13:17:35	4.69732e-08	1	2024-07-03 13:19:07	6.12642e-08	1	2024-07-03 13:20:52	8.42445e-08	1	2024-07-03 13:22:37	1.29358e-07
2	2024-07-03 12:00:57	1.84158e-08	2	2024-07-03 12:02:43	1.85289e-08	2	2024-07-03 13:06:42	1.92243e-08	2	2024-07-03 13:08:07	2.12363e-08	2	2024-07-03 13:09:27	2.38749e-08	2	2024-07-03 13:11:03	2.72073e-08	2	2024-07-03 13:12:44	2.98041e-08	2	2024-07-03 13:14:45	3.3373e-08	2	2024-07-03 13:16:05	3.85732e-08	2	2024-07-03 13:17:35	4.69879e-08	2	2024-07-03 13:19:08	6.12781e-08	2	2024-07-03 13:20:53	8.42616e-08	2	2024-07-03 13:22:38	1.29415e-07
3	2024-07-03 12:00:58	1.84195e-08	3	2024-07-03 12:02:44	1.85298e-08	3	2024-07-03 13:06:43	1.92287e-08	3	2024-07-03 13:08:08	2.12358e-08	3	2024-07-03 13:09:28	2.3871e-08	3	2024-07-03 13:11:04	2.72216e-08	3	2024-07-03 13:12:45	2.98052e-08	3	2024-07-03 13:14:46	3.33793e-08	3	2024-07-03 13:16:06	3.85586e-08	3	2024-07-03 13:17:37	4.6992e-08	3	2024-07-03 13:19:09	6.12854e-08	3	2024-07-03 13:20:54	8.42654e-08	3	2024-07-03 13:22:39	1.29435e-07
4	2024-07-03 12:00:59	1.84232e-08	4	2024-07-03 12:02:45	1.85267e-08	4	2024-07-03 13:06:44	1.92159e-08	4	2024-07-03 13:08:09	2.1208e-08	4	2024-07-03 13:09:29	2.3874e-08	4	2024-07-03 13:11:05	2.72395e-08	4	2024-07-03 13:12:46	2.98012e-08	4	2024-07-03 13:14:47	3.33836e-08	4	2024-07-03 13:16:07	3.85544e-08	4	2024-07-03 13:17:38	4.70021e-08	4	2024-07-03 13:19:10	6.12969e-08	4	2024-07-03 13:20:55	8.42541e-08	4	2024-07-03 13:22:40	1.29444e-07
5	2024-07-03 12:01:00	1.8421e-08	5	2024-07-03 12:02:46	1.85268e-08	5	2024-07-03 13:06:45	1.92307e-08	5	2024-07-03 13:08:10	2.12047e-08	5	2024-07-03 13:09:30	2.3879e-08	5	2024-07-03 13:11:06	2.72375e-08	5	2024-07-03 13:12:47	2.98008e-08	5	2024-07-03 13:14:48	3.33958e-08	5	2024-07-03 13:16:08	3.85689e-08	5	2024-07-03 13:17:39	4.70066e-08	5	2024-07-03 13:19:11	6.13001e-08	5	2024-07-03 13:20:56	8.4248e-08	5	2024-07-03 13:22:41	1.29508e-07
6	2024-07-03 12:01:01	1.84147e-08	6	2024-07-03 12:02:47	1.85294e-08	6	2024-07-03 13:06:46	1.92603e-08	6	2024-07-03 13:08:11	2.11936e-08	6	2024-07-03 13:09:31	2.38754e-08	6	2024-07-03 13:11:07	2.72362e-08	6	2024-07-03 13:12:48	2.97995e-08	6	2024-07-03 13:14:49	3.33941e-08	6	2024-07-03 13:16:09	3.85863e-08	6	2024-07-03 13:17:40	4.70159e-08	6	2024-07-03 13:19:12	6.13016e-08	6	2024-07-03 13:20:57	8.42595e-08	6	2024-07-03 13:22:42	1.29533e-07
7	2024-07-03 12:01:02	1.84119e-08	7	2024-07-03 12:02:48	1.85277e-08	7	2024-07-03 13:06:47	1.92594e-08	7	2024-07-03 13:08:12	2.11847e-08	7	2024-07-03 13:09:32	2.38712e-08	7	2024-07-03 13:11:08	2.72434e-08	7	2024-07-03 13:12:49	2.97955e-08	7	2024-07-03 13:14:50	3.33962e-08	7	2024-07-03 13:16:10	3.85987e-08	7	2024-07-03 13:17:41	4.7022e-08	7	2024-07-03 13:19:13	6.1304e-08	7	2024-07-03 13:20:58	8.42803e-08	7	2024-07-03 13:22:43	1.29576e-07
8	2024-07-03 12:01:03	1.84133e-08	8	2024-07-03 12:02:49	1.85262e-08	8	2024-07-03 13:06:48	1.92493e-08	8	2024-07-03 13:08:13	2.11725e-08	8	2024-07-03 13:09:33	2.38636e-08	8	2024-07-03 13:11:09	2.72569e-08	8	2024-07-03 13:12:50	2.97905e-08	8	2024-07-03 13:14:51	3.34011e-08	8	2024-07-03 13:16:11	3.86047e-08	8	2024-07-03 13:17:42	4.70099e-08	8	2024-07-03 13:19:14	6.13076e-08	8	2024-07-03 13:20:59	8.42895e-08	8	2024-07-03 13:22:44	1.29588e-07
9	2024-07-03 12:01:04	1.84118e-08	9	2024-07-03 12:02:50	1.85286e-08	9	2024-07-03 13:06:49	1.92371e-08	9	2024-07-03 13:08:14	2.11682e-08	9	2024-07-03 13:09:34	2.38599e-08	9	2024-07-03 13:11:10	2.72674e-08	9	2024-07-03 13:12:51	2.97941e-08	9	2024-07-03 13:14:52	3.3402e-08	9	2024-07-03 13:16:12	3.86113e-08	9	2024-07-03 13:17:42	4.69909e-08	9	2024-07-03 13:19:15	6.13082e-08	9	2024-07-03 13:21:00	8.42739e-08	9	2024-07-03 13:22:45	1.29619e-07
10	2024-07-03 12:01:05	1.84114e-08	10	2024-07-03 12:02:51	1.85288e-08	10	2024-07-03 13:06:50	1.92404e-08	10	2024-07-03 13:08:15	2.1175e-08	10	2024-07-03 13:09:35	2.38314e-08	10	2024-07-03 13:11:11	2.72756e-08	10	2024-07-03 13:12:52	2.97858e-08	10	2024-07-03 13:14:53	3.34074e-08	10	2024-07-03 13:16:13	3.86151e-08	10	2024-07-03 13:17:44	4.69795e-08	10	2024-07-03 13:19:16	6.13118e-08	10	2024-07-03 13:21:01	8.42947e-08	10	2024-07-03 13:22:46	1.29633e-07
11	2024-07-03 12:01:06	1.84118e-08	11	2024-07-03 12:02:52	1.85321e-08	11	2024-07-03 13:06:51	1.92413e-08	11	2024-07-03 13:08:16	2.11684e-08	11	2024-07-03 13:09:36	2.38354e-08	11	2024-07-03 13:11:12	2.72725e-08	11	2024-07-03 13:12:53	2.97826e-08	11	2024-07-03 13:14:54	3.34108e-08	11	2024-07-03 13:16:14	3.86185e-08	11	2024-07-03 13:17:45	4.69832e-08	11	2024-07-03 13:19:17	6.13252e-08	11	2024-07-03 13:21:02	8.43098e-08	11	2024-07-03 13:22:47	1.29653e-07
12	2024-07-03 12:01:07	1.84129e-08	12	2024-07-03 12:02:53	1.85357e-08	12	2024-07-03 13:06:52	1.92364e-08	12	2024-07-03 13:08:17	2.11799e-08	12	2024-07-03 13:09:37	2.38213e-08	12	2024-07-03 13:11:13	2.72671e-08	12	2024-07-03 13:12:54	2.97802e-08	12	2024-07-03 13:14:55	3.34109e-08	12	2024-07-03 13:16:15	3.86218e-08	12	2024-07-03 13:17:46	4.69809e-08	12	2024-07-03 13:19:18	6.13257e-08	12	2024-07-03 13:21:03	8.43038e-08	12	2024-07-03 13:22:48	1.29654e-07
13	2024-07-03 12:01:08	1.84124e-08	13	2024-07-03 12:02:54	1.85312e-08	13	2024-07-03 13:06:53	1.92447e-08	13	2024-07-03 13:08:18	2.11876e-08	13	2024-07-03 13:09:38	2.37942e-08	13	2024-07-03 13:11:14	2.72617e-08	13	2024-07-03 13:12:55	2.97835e-08	13	2024-07-03 13:14:56	3.3411e-08	13	2024-07-03 13:16:16	3.86284e-08	13	2024-07-03 13:17:47	4.69878e-08	13	2024-07-03 13:19:19	6.13291e-08	13	2024-07-03 13:21:04	8.43042e-08	13	2024-07-03 13:22:49	1.29665e-07
14	2024-07-03 12:01:09	1.84109e-08	14	2024-07-03 12:02:55	1.85297e-08	14	2024-07-03 13:06:54	1.92432e-08	14	2024-07-03 13:08:19	2.11957e-08	14	2024-07-03 13:09:39	2.37837e-08	14	2024-07-03 13:11:15	2.72549e-08	14	2024-07-03 13:12:56	2.97911e-08	14	2024-07-03 13:14:57	3.34105e-08	14	2024-07-03 13:16:17	3.86346e-08	14	2024-07-03 13:17:48	4.70004e-08	14	2024-07-03 13:19:20	6.13406e-08	14	2024-07-03 13:21:05	8.43059e-08	14	2024-07-03 13:22:50	1.29669e-07
15	2024-07-03 12:01:10	1.84094e-08	15	2024-07-03 12:02:56	1.85291e-08	15	2024-07-03 13:06:55	1.92262e-08	15	2024-07-03 13:08:20	2.11977e-08	15	2024-07-03 13:09:40	2.37814e-08	15	2024-07-03 13:11:16	2.72542e-08	15	2024-07-03 13:12:57	2.97838e-08	15	2024-07-03 13:14:58	3.34135e-08	15	2024-07-03 13:16:18	3.8635e-08	15	2024-07-03 13:17:48	4.69984e-08	15	2024-07-03 13:19:21	6.13414e-08	15	2024-07-03 13:21:06	8.43065e-08	15	2024-07-03 13:22:51	1.2969e-07
16	2024-07-03 12:01:11	1.84163e-08	16	2024-07-03 12:02:57	1.85288e-08	16	2024-07-03 13:06:56	1.9236e-08	16	2024-07-03 13:08:21	2.11591e-08	16	2024-07-03 13:09:41	2.37801e-08	16	2024-07-03 13:11:17	2.72457e-08	16	2024-07-03 13:12:58	2.97747e-08	16	2024-07-03 13:14:59	3.34197e-08	16	2024-07-03 13:16:19	3.86334e-08	16	2024-07-03 13:17:49	4.70058e-08	16	2024-07-03 13:19:22	6.134e-08	16	2024-07-03 13:21:07	8.43114e-08	16	2024-07-03 13:22:52	1.29663e-07
17	2024-07-03 12:01:12	1.84182e-08	17	2024-07-03 12:02:58	1.85278e-08	17	2024-07-03 13:06:57	1.92547e-08	17	2024-07-03 13:08:22	2.11559e-08	17	2024-07-03 13:09:42	2.37738e-08	17	2024-07-03 13:11:18	2.72402e-08	17	2024-07-03 13:12:59	2.97749e-08	17	2024-07-03 13:15:00	3.3425e-08	17	2024-07-03 13:16:20	3.86318e-08	17	2024-07-03 13:17:50	4.70119e-08	17	2024-07-03 13:19:23	6.13415e-08	17	2024-07-03 13:21:08	8.43315e-08	17	2024-07-03 13:22:53	1.29652e-07
18	2024-07-03 12:01:13	1.84202e-08	18	2024-07-03 12:02:59	1.85306e-08	18	2024-07-03 13:06:58	1.92504e-08	18	2024-07-03 13:08:23	2.11613e-08	18	2024-07-03 13:09:43	2.37741e-08	18	2024-07-03 13:11:19	2.72186e-08	18	2024-07-03 13:13:00	2.97676e-08	18	2024-07-03 13:15:01	3.3429e-08	18	2024-07-03 13:16:21	3.86322e-08	18	2024-07-03 13:17:52	4.70135e-08	18	2024-07-03 13:19:24	6.13427e-08	18	2024-07-03 13:21:09	8.43484e-08	18	2024-07-03 13:22:54	1.29671e-07
19	2024-07-03 12:01:14	1.84199e-08	19	2024-07-03 12:03:00	1.85323e-08	19	2024-07-03 13:06:59	1.92492e-08	19	2024-07-03 13:08:24	2.11422e-08	19	2024-07-03 13:09:44	2.37768e-08	19	2024-07-03 13:11:20	2.71923e-08	19	2024-07-03 13:13:01	2.97573e-08	19	2024-07-03 13:15:02	3.34076e-08	19	2024-07-03 13:16:22	3.86372e-08	19	2024-07-03 13:17:53	4.70236e-08	19	2024-07-03 13:19:25	6.13401e-08	19	2024-07-03 13:21:10	8.43401e-08	19	2024-07-03 13:22:55	1.29657e-07
20	2024-07-03 12:01:15	1.84189e-08	20	2024-07-03 12:03:01	1.85324e-08	20	2024-07-03 13:07:00	1.93101e-08	20	2024-07-03 13:08:25	2.11477e-08	20	2024-07-03 13:09:45	2.37765e-08	20	2024-07-03 13:11:21	2.71853e-08	20	2024-07-03 13:13:02	2.97486e-08	20	2024-07-03 13:15:03	3.34092e-08	20	2024-07-03 13:16:23	3.86435e-08	20	2024-07-03 13:17:54	4.70259e-08	20	2024-07-03 13:19:26	6.13367e-08	20	2024-07-03 13:21:11	8.43372e-08	20	2024-07-03 13:22:56	1.29678e-07
21	2024-07-03 12:01:16	1.84203e-08	21	2024-07-03 12:03:02	1.85277e-08	21	2024-07-03 13:07:01	1.92908e-08	21	2024-07-03 13:08:26	2.11374e-08	21	2024-07-03 13:09:46	2.37681e-08	21	2024-07-03 13:11:22	2.71741e-08	21	2024-07-03 13:13:03	2.97375e-08	21	2024-07-03 13:15:04	3.34106e-08	21	2024-07-03 13:16:24	3.86536e-08	21	2024-07-03 13:17:55	4.70256e-08	21	2024-07-03 13:19:27	6.13386e-08	21	2024-07-03 13:21:12	8.43341e-08	21	2024-07-03 13:22:57	1.29714e-07
22	2024-07-03 12:01:17	1.84234e-08	22	2024-07-03 12:03:03	1.8529e-08	22	2024-07-03 13:07:02	1.92861e-08	22	2024-07-03 13:08:27	2.11305e-08	22	2024-07-03 13:09:47	2.37539e-08	22	2024-07-03 13:11:23	2.71809e-08	22	2024-07-03 13:13:04	2.97314e-08	22	2024-07-03 13:15:05	3.34132e-08	22	2024-07-03 13:16:25	3.86589e-08	22	2024-07-03 13:17:56	4.70188e-08	22	2024-07-03 13:19:28	6.13376e-08	22	2024-07-03 13:21:13	8.43302e-08	22	2024-07-03 13:22:58	1.29716e-07
23	2024-07-03 12:01:18	1.84213e-08	23	2024-07-03 12:03:04	1.85326e-08	23	2024-07-03 13:07:03	1.92862e-08	23	2024-07-03 13:08:28	2.11271e-08	23	2024-07-03 13:09:48	2.37673e-08	23	2024-07-03 13:11:24	2.71812e-08	23	2024-07-03 13:13:05	2.97312e-08	23	2024-07-03 13:15:06	3.34174e-08	23	2024-07-03 13:16:26	3.86699e-08	23	2024-07-03 13:17:56	4.701e-08	23	2024-07-03 13:19:29	6.13414e-08	23	2024-07-03 13:21:14	8.43357e-08	23	2024-07-03 13:22:59	1.2974e-07
24	2024-07-03 12:01:19	1.84196e-08	24	2024-07-03 12:03:05	1.85277e-08	24	2024-07-03 13:07:04	1.92827e-08	24	2024-07-03 13:08:29	2.11267e-08	24	2024-07-03 13:09:49	2.37683e-08	24	2024-07-03 13:11:25	2.71813e-08	24	2024-07-03 13:13:06	2.97312e-08	24	2024-07-03 13:15:07	3.34232e-08	24	2024-07-03 13:16:27	3.86737e-08	24	2024-07-03 13:17:58	4.70143e-08	24	2024-07-03 13:19:30	6.13423e-08	24	2024-07-03 13:21:15	8.43296e-08	24	2024-07-03 13:23:00	1.29737e-07
25	2024-07-03 12:01:20	1.84194e-08	25	2024-07-03 12:03:06	1.853e-08	25	2024-07-03 13:07:05	1.92913e-08	25	2024-07-03 13:08:30	2.11276e-08	25	2024-07-03 13:09:50	2.37617e-08	25	2024-07-03 13:11:26	2.71874e-08	25	2024-07-03 13:13:07	2.9732e-08	25	2024-07-03 13:15:08	3.34304e-08	25	2024-07-03 13:16:28	3.86729e-08	25	2024-07-03 13:17:59	4.70196e-08	25	2024-07-03 13:19:31	6.13478e-08	25	2024-07-03 13:21:16	8.43329e-08	25	2024-07-03 13:23:01	1.29731e-07
26	2024-07-03 12:01:21	1.84195e-08	26	2024-07-03 12:03:07	1.85271e-08	26	2024-07-03 13:07:06	1.92899e-08	26	2024-07-03 13:08:31	2.11257e-08	26	2024-07-03 13:09:51	2.37528e-08	26	2024-07-03 13:11:27	2.71892e-08	26	2024-07-03 13:13:08	2.97205e-08	26	2024-07-03 13:15:09	3.3431e-08	26	2024-07-03 13:16:29	3.86746e-08	26	2024-07-03 13:18:00	4.70341e-08	26	2024-07-03 13:19:32	6.13474e-08	26	2024-07-03 13:21:17	8.43403e-08	26	2024-07-03 13:23:02	1.29721e-07
27	2024-07-03 12:01:22	1.84213e-08	27	2024-07-03 12:03:08	1.85259e-08	27	2024-07-03 13:07:07	1.92733e-08	27	2024-07-03 13:08:32	2.11298e-08	27	2024-07-03 13:09:52	2.37475e-08	27	2024-07-03 13:11:28	2.71767e-08	27	2024-07-03 13:13:09	2.97197e-08	27	2024-07-03 13:15:10	3.3438e-08	27	2024-07-03 13:16:30	3.86809e-08	27	2024-07-03 13:18:01	4.70313e-08	27	2024-07-03 13:19:33	6.13416e-08	27	2024-07-03 13:21:18	8.43427e-08	27	2024-07-03 13:23:03	1.29719e-07
28	2024-07-03 12:01:23	1.84195e-08	28	2024-07-03 12:03:09	1.85288e-08	28	2024-07-03 13:07:08	1.92676e-08	28	2024-07-03 13:08:33	2.11292e-08	28	2024-07-03 13:09:53	2.37418e-08	28	2024-07-03 13:11:29	2.71671e-08	28	2024-07-03 13:13:10	2.97207e-08	28	2024-07-03 13:15:11	3.34423e-08	28	2024-07-03 13:16:31	3.86884e-08	28	2024-07-03 13:18:02	4.70363e-08	28	2024-07-03 13:19:34	6.13385e-08	28	2024-07-03 13:21:19	8.43307e-08	28	2024-07-03 13:23:04	1.29747e-07
29	2024-07-03 12:01:24	1.84159e-08	29	2024-07-03 12:03:10	1.8522e-08	29	2024-07-03 13:07:09	1.92639e-08	29	2024-07-03 13:08:34	2.11414e-08	29	2024-07-03 13:09:54	2.37383e-08	29	2024-07-03 13:11:30	2.71677e-08	29	2024-07-03 13:13:11	2.9722e-08	29	2024-07-03 13:15:12	3.34419e-08	29	2024-07-03 13:16:32	3.86752e-08	29	2024-07-03 13:18:02	4.70417e-08	29	2024-07-03 13:19:35	6.13351e-08	29	2024-07-03 13:21:20	8.43515e-08	29	2024-07-03 13:23:05	1.29765e-07
30	2024-07-03 12:01:25	1.84158e-08	30	2024-07-03 12:03:11	1.85218e-08	30	2024-07-03 13:07:10	1.92851e-08	30	2024-07-03 13:08:35	2.11404e-08	30	2024-07-03 13:09:55	2.37411e-08	30	2024-07-03 13:11:31	2.71753e-08	30	2024-07-03 13:13:12	2.97148e-08	30	2024-07-03 13:15:13	3.34342e-08	30	2024-07-03 13:16:33	3.86813e-08	30	2024-07-03 13:18:04	4.70456e-08	30	2024-07-03 13:19:36	6.13449e-08	30	2024-07-03 13:21:21	8.4374e-08	30	2024-07-03 13:23:06	1.29776e-07
31	2024-07-03 12:01:26	1.842e-08	31	2024-07-03 12:03:12	1.85229e-08	31	2024-07-03 13:07:11	1.92607e-08	31	2024-07-03 13:08:36	2.11479e-08	31	2024-07-03 13:09:56	2.37473e-08	31	2024-07-03 13:11:32	2.71791e-08	31	2024-07-03 13:13:13	2.97119e-08	31	2024-07-03 13:15:14	3.34263e-08	31	2024-07-03 13:16:34	3.86855e-08	31	2024-07-03 13:18:04	4.70421e-08	31	2024-07-03 13:19:37	6.13495e-08	31	2024-07-03 13:21:22	8.43654e-08	31	2024-07-03 13:23:07	1.29798e-07
32	2024-07-03 12:01:27	1.84209e-08	32	2024-07-03 12:03:13	1.85233e-08	32	2024-07-03 13:07:12	1.92469e-08	32	2024-07-03 13:08:37	2.11518e-08	32	2024-07-03 13:09:57	2.37529e-08	32	2024-07-03 13:11:33	2.71775e-08	32	2024-07-03 13:13:14	2.9698e-08	32	2024-07-03 13:15:15	3.34341e-08	32	2024-07-03 13:16:35	3.86821e-08	32	2024-07-03 13:18:06	4.70382e-08	32	2024-07-03 13:19:38	6.13536e-08	32	2024-07-03 13:21:23	8.43725e-08	32	2024-07-03 13:23:08	1.29811e-07
33	2024-07-03 12:01:28	1.84217e-08	33	2024-07-03 12:03:14	1.85219e-08	33	2024-07-03 13:07:13	1.92545e-08	33	2024-07-03 13:08:38	2.1154e-08	33	2024-07-03 13:09:58	2.37582e-08	33	2024-07-03 13:11:34	2.71783e-08	33	2024-07-03 13:13:15	2.9686e-08	33	2024-07-03 13:15:16	3.34375e-08	33	2024-07-03 13:16:36	3.86909e-08	33	2024-07-03 13:18:07	4.70411e-08	33	2024-07-03 13:19:39	6.13447e-08	33	2024-07-03 13:21:24	8.43696e-08	33	2024-07-03 13:23:09	1.29812e-07
34	2024-07-03 12:01:29	1.84191e-08	34	2024-07-03 12:03:15	1.85268e-08	34	2024-07-03 13:07:14	1.92514e-08	34	2024-07-03 13:08:39	2.11516e-08	34	2024-07-03 13:09:59	2.37481e-08	34	2024-07-03 13:11:35	2.71844e-08	34	2024-07-03 13:13:16	2.96881e-08	34	2024-07-03 13:15:17	3.34369e-08	34	2024-07-03 13:16:37	3.86967e-08	34	2024-07-03 13:18:08	4.70344e-08	34	2024-07-03 13:19:40	6.13349e-08	34	2024-07-03 13:21:25	8.43802e-08	34	2024-07-03 13:23:10	1.29812e-07
35	2024-07-03 12:01:30	1.84194e-08	35	2024-07-03 12:03:16	1.8525e-08	35	2024-07-03 13:07:15	1.9262e-08	35	2024-07-03 13:08:40	2.11582e-08	35	2024-07-03 13:10:00	2.37473e-08	35	2024-07-03 13:11:36	2.71853e-08	35	2024-07-03 13:13:17	2.96825e-08	35	2024-07-03 13:15:18	3.34366e-08	35	2024-07-03 13:16:38	3.86893e-08	35	2024-07-03 13:18:09	4.70284e-08	35	2024-07-03 13:19:41	6.13311e-08	35	2024-07-03 13:21:26	8.43894e-08	35	2024-07-03 13:23:11	1.29817e-07
36	2024-07-03 12:01:31	1.8419e-08	36	2024-07-03 12:03:17	1.85245e-08	36	2024-07-03 13:07:16	1.92756e-08	36	2024-07-03 13:08:41	2.11688e-08	36	2024-07-03 13:10:01	2.37411e-08	36	2024-07-03 13:11:37	2.71737e-08	36	2024-07-03 13:13:18	2.96741e-08	36	2024-07-03 13:15:19	3.34207e-08	36	2024-07-03 13:16:39	3.86853e-08	36	2024-07-03 13:18:10	4.70269e-08	36	2024-07-03 13:19:42	6.13355e-08	36	2024-07-03 13:21:27	8.44298e-08	36	2024-07-03 13:23:12	1.29817e-07
37	2024-07-03 12:01:32	1.84184e-08	37	2024-07-03 12:03:18	1.85241e-08	37	2024-07-03 13:07:17	1.92644e-08	37	2024-07-03 13:08:42	2.11787e-08	37	2024-07-03 13:10:02	2.37282e-08	37	2024-07-03 13:11:38	2.71821e-08	37	2024-07-03 13:13:19	2.96724e-08	37	2024-07-03 13:15:20	3.3426e-08	37	2024-07-03 13:16:40	3.86674e-08	37	2024-07-03 13:18:10	4.70287e-08	37	2024-07-03 13:19:43	6.13356e-08	37	2024-07-03 13:21:28	8.43865e-08	37	2024-07-03 13:23:13	1.29818e-07
38	2024-07-03 12:01:33	1.84222e-08	38	2024-07-03 12:03:19	1.85232e-08	38	2024-07-03 13:07:18	1.92584e-08	38	2024-07-03 13:08:43	2.11845e-08	38	2024-07-03 13:10:03	2.37215e-08	38	2024-07-03 13:11:39	2.7199e-08	38	2024-07-03 13:13:20	2.96759e-08	38	2024-07-03 13:15:21	3.3431e-08	38	2024-07-03 13:16:41	3.86722e-08	38	2024-07-03 13:18:12	4.70251e-08	38	2024-07-03 13:19:44	6.1336e-08	38	2024-07-03 13:21:29	8.43919e-08	38	2024-07-03 13:23:14	1.29811e-07
39	2024-07-03 12:01:34	1.84222e-08	39	2024-07-03 12:03:20	1.85302e-08	39	2024-07-03 13:07:19	1.92656e-08	39	2024-07-03 13:08:44	2.12003e-08	39	2024-07-03 13:10:04	2.372e-08	39	2024-07-03 13:11:40	2.72151e-08	39	2024-07-03 13:13:21	2.96752e-08	39	2024-07-03 13:15:22	3.34426e-08	39	2024-07-03 13:16:42	3.86703e-08	39	2024-07-03 13:18:13	4.7027e-08	39	2024-07-03 13:19:45	6.13429e-08	39	2024-07-03 13:21:30	8.44021e-08	39	2024-07-03 13:23:15	1.29786e-07
40	2024-07-03 12:01:35	1.84201e-08	40	2024-07-03 12:03:21	1.85261e-08	40	2024-07-03 13:07:20	1.92391e-08	40	2024-07-03 13:08:45	2.1203e-08	40	2024-07-03 13:10:05	2.3703e-08	40	2024-07-03 13:11:41	2.72287e-08	40	2024-07-03 13:13:22	2.96666e-08	40	2024-07-03 13:15:23	3.3447e-08	40	2024-07-03 13:16:43	3.86693e-08	40	2024-07-03 13:18:14	4.70221e-08	40	2024-07-03 13:19:46	6.13334e-08	40	2024-07-03 13:21:31	8.43997e-08	40	2024-07-03 13:23:16	1.29791e-07
41	2024-07-03 12:01:36	1.84204e-08	41	2024-07-03 12:03:22	1.85271e-08	41	2024-07-03 13:07:21	1.92295e-08	41	2024-07-03 13:08:46	2.11986e-08	41	2024-07-03 13:10:06	2.36923e-08	41	2024-07-03 13:11:42	2.7212e-08	41	2024-07-03 13:13:23	2.96625e-08	41	2024-07-03 13:15:24	3.34424e-08	41	2024-07-03 13:16:44	3.86748e-08	41	2024-07-03 13:18:15	4.70164e-08	41	2024-07-03 13:19:47	6.13364e-08	41	2024-07-03 13:21:32	8.43962e-08	41	2024-07-03 13:23:17	1.29793e-07
42	2024-07-03 12:01:37	1.84188e-08	42	2024-07-03 12:03:23	1.85259e-08	42	2024-07-03 13:07:22	1.92307e-08	42	2024-07-03 13:08:47	2.11798e-08	42	2024-07-03 13:10:07	2.36893e-08	42	2024-07-03 13:11:43	2.72099e-08	42	2024-07-03 13:13:24	2.96408e-08	42	2024-07-03 13:15:25	3.34369e-08	42	2024-07-03 13:16:45	3.86843e-08	42	2024-07-03 13:18:16	4.69986e-08	42	2024-07-03 13:19:48	6.13307e-08	42	2024-07-03 13:21:33	8.44045e-08	42	2024-07-03 13:23:18	1.29793e-07
43	2024-07-03 12:01:38	1.8422e-08	43	2024-07-03 12:03:24	1.85234e-08	43	2024-07-03 13:07:23	1.92518e-08	43	2024-07-03 13:08:48	2.11864e-08	43	2024-07-03 13:10:08	2.36761e-08	43	2024-07-03 13:11:44	2.72066e-08	43	2024-07-03 13:13:25	2.96212e-08	43	2024-07-03 13:15:26	3.34311e-08	43	2024-07-03 13:16:46	3.869e-08	43	2024-07-03 13:18:16	4.69688e-08	43	2024-07-03 13:19:49	6.13318e-08	43	2024-07-03 13:21:34	8.43962e-08	43	2024-07-03 13:23:19	1.29805e-07
44	2024-07-03 12:01:39	1.84246e-08	44	2024-07-03 12:03:25	1.85236e-08	44	2024-07-03 13:07:24	1.92399e-08	44	2024-07-03 13:08:49	2.11926e-08	44	2024-07-03 13:10:09	2.36729e-08	44	2024-07-03 13:11:45	2.72049e-08	44	2024-07-03 13:13:26	2.96221e-08	44	2024-07-03 13:15:27	3.34263e-08	44	2024-07-03 13:16:47	3.86954e-08	44	2024-07-03 13:18:17	4.6959e-08	44	2024-07-03 13:19:50	6.1317e-08	44	2024-07-03 13:21:35	8.43909e-08	44	2024-07-03 13:23:20	1.29795e-07
45	2024-07-03 12:01:40	1.84192e-08	45	2024-07-03 12:03:26	1.85246e-08	45	2024-07-03 13:07:25	1.92393e-08	45	2024-07-03 13:08:50	2.11976e-08	45	2024-07-03 13:10:10	2.36862e-08	45	2024-07-03 13:11:46	2.72074e-08	45	2024-07-03 13:13:27	2.96058e-08	45	2024-07-03 13:15:28	3.34225e-08	45	2024-07-03 13:16:48	3.8698e-08	45	2024-07-03 13:18:19	4.6958e-08	45	2024-07-03 13:19:51	6.13122e-08	45	2024-07-03 13:21:36	8.43882e-08	45	2024-07-03 13:23:21	1.29791e-07
46	2024-07-03 12:01:41	1.84149e-08	46	2024-07-03 12:03:27	1.85285e-08	46	2024-07-03 13:07:26	1.92368e-08	46	2024-07-03 13:08:51	2.1191e-08	46	2024-07-03 13:10:11	2.37224e-08	46	2024-07-03 13:11:47	2.71998e-08	46	2024-07-03 13:13:28	2.95976e-08	46	2024-07-03 13:15:29	3.34212e-08	46	2024-07-03 13:16:49	3.87068e-08	46	2024-07-03 13:18:20	4.69625e-08	46	2024-07-03 13:19:52	6.12911e-08	46	2024-07-03 13:21:37	8.43926e-08	46	2024-07-03 13:23:22	1.29807e-07
47	2024-07-03 12:01:42	1.84268e-08	47	2024-07-03 12:03:28	1.85282e-08	47	2024-07-03 13:07:27	1.92126e-08	47	2024-07-03 13:08:52	2.11878e-08	47	2024-07-03 13:10:12	2.37347e-08	47	2024-07-03 13:11:48	2.72053e-08	47	2024-07-03 13:13:29	2.9606e-08	47	2024-07-03 13:15:30	3.33946e-08	47	2024-07-03 13:16:50	3.87072e-08	47	2024-07-03 13:18:21	4.69686e-08	47	2024-07-03 13:19:53	6.12869e-08	47	2024-07-03 13:21:38	8.44009e-08	47	2024-07-03 13:23:23	1.2983e-07
48	2024-07-03 12:01:43	1.84179e-08	48	2024-07-03 12:03:29	1.85249e-08	48	2024-07-03 13:07:28	1.92003e-08	48	2024-07-03 13:08:53	2.11881e-08	48	2024-07-03 13:10:13	2.3738e-08	48	2024-07-03 13:11:49	2.72065e-08	48	2024-07-03 13:13:30	2.96083e-08	48	2024-07-03 13:15:31	3.33781e-08	48	2024-07-03 13:16:51	3.86999e-08	48	2024-07-03 13:18:22	4.69685e-08	48	2024-07-03 13:19:54	6.12857e-08	48	2024-07-03 13:21:39	8.44001e-08	48	2024-07-03 13:23:24	1.2984e-07
49	2024-07-03 12:01:44	1.84194e-08	49	2024-07-03 12:03:30	1.85253e-08	49	2024-07-03 13:07:29	1.91994e-08	49	2024-07-03 13:08:54	2.11945e-08	49	2024-07-03 13:10:14	2.37344e-08	49	2024-07-03 13:11:50	2.72002e-08	49	2024-07-03 13:13:31	2.9606e-08	49	2024-07-03 13:15:32	3.33801e-08	49	2024-07-03 13:16:52	3.86919e-08	49	2024-07-03 13:18:23	4.69673e-08	49	2024-07-03 13:19:55	6.12927e-08	49	2024-07-03 13:21:40	8.44054e-08	49	2024-07-03 13:23:25	1.29861e-07
50	2024-07-03 12:01:45	1.84197e-08	50	2024-07-03 12:03:31	1.85208e-08	50	2024-07-03 13:07:30	1.91953e-08	50	2024-07-03 13:08:55	2.12009e-08	50	2024-07-03 13:10:15	2.37467e-08	50	2024-07-03 13:11:51	2.71927e-08	50	2024-07-03 13:13:32	2.96014e-08	50	2024-07-03 13:15:33	3.33856e-08	50	2024-07-03 13:16:53	3.87053e-08	50	2024-07-03 13:18:23	4.69778e-08	50	2024-07-03 13:19:56	6.12915e-08	50	2024-07-03 13:21:41	8.44044e-08	50	2024-07-03 13:23:26	1.299e-07
51	2024-07-03 12:01:46	1.84169e-08	51	2024-07-03 12:03:32	1.85232e-08	51	2024-07-03 13:07:31	1.91889e-08	51	2024-07-03 13:08:56	2.12032e-08	51	2024-07-03 13:10:16	2.37395e-08	51	2024-07-03 13:11:52	2.72003e-08	51	2024-07-03 13:13:33	2.95938e-08	51	2024-07-03 13:15:34	3.33926e-08	51	2024-07-03 13:16:54	3.87148e-08	51	2024-07-03 13:18:24	4.69834e-08	51	2024-07-03 13:19:57	6.12902e-08	51	2024-07-03 13:21:42	8.44055e-08	51	2024-07-03 13:23:27	1.29896e-07
52	2024-07-03 12:01:47	1.84178e-08	52	2024-07-03 12:03:33	1.85231e-08	52	2024-07-03 13:07:32	1.91988e-08	52	2024-07-03 13:08:57	2.12031e-08	52	2024-07-03 13:10:17	2.37333e-08	52	2024-07-03 13:11:53	2.72066e-08	52	2024-07-03 13:13:34	2.95894e-08	52	2024-07-03 13:15:35	3.34009e-08	52	2024-07-03 13:16:55	3.87232e-08	52	2024-07-03 13:18:26	4.69913e-08	52	2024-07-03 13:19:58	6.12862e-08	52	2024-07-03 13:21:43	8.44031e-08	52	2024-07-03 13:23:28	1.29872e-07
53	2024-07-03 12:01:48	1.84176e-08	53	2024-07-03 12:03:34	1.85208e-08	53	2024-07-03 13:07:33	1.92005e-08	53	2024-07-03 13:08:58	2.12075e-08	53	2024-07-03 13:10:18	2.37312e-08	53	2024-07-03 13:11:54	2.71998e-08	53	2024-07-03 13:13:35	2.95926e-08	53	2024-07-03 13:15:36	3.34095e-08	53	2024-07-03 13:16:56	3.87283e-08	53	2024-07-03 13:18:27	4.7005e-08	53	2024-07-03 13:19:59	6.12873e-08	53	2024-07-03 13:21:44	8.44021e-08	53	2024-07-03 13:23:29	1.29874e-07
54	2024-07-03 12:01:49	1.84157e-08	54	2024-07-03 12:03:35	1.85256e-08	54	2024-07-03 13:07:34	1.92093e-08	54	2024-07-03 13:08:59	2.12168e-08	54	2024-07-03 13:10:19	2.37306e-08	54	2024-07-03 13:11:55	2.72014e-08	54	2024-07-03 13:13:36	2.95859e-08	54	2024-07-03 13:15:37	3.34057e-08	54	2024-07-03 13:16:57	3.87306e-08	54	2024-07-03 13:18:28	4.70132e-08	54	2024-07-03 13:20:00	6.12868e-08	54	2024-07-03 13:21:45	8.44011e-08	54	2024-07-03 13:23:30	1.29893e-07
55	2024-07-03 12:01:50	1.8415e-08	55	2024-07-03 12:03:36	1.85261e-08	55	2024-07-03 13:07:35	1.92297e-08	55	2024-07-03 13:09:00	2.12138e-08	55	2024-07-03 13:10:20	2.37012e-08	55	2024-07-03 13:11:56	2.72119e-08	55	2024-07-03 13:13:37	2.95928e-08	55	2024-07-03 13:15:38	3.3373e-08	55	2024-07-03 13:16:58	3.87304e-08	55	2024-07-03 13:18:29	4.70188e-08	55	2024-07-03 13:20:01	6.12765e-08	55	2024-07-03 13:21:46	8.44096e-08	55	2024-07-03 13:23:31	1.29896e-07
56	2024-07-03 12:01:51	1.8418e-08	56	2024-07-03 12:03:37	1.85262e-08	56	2024-07-03 13:07:36	1.92328e-08	56	2024-07-03 13:09:01	2.12055e-08	56	2024-07-03 13:10:21	2.37067e-08	56	2024-07-03 13:11:57	2.72249e-08	56	2024-07-03 13:13:38	2.95905e-08	56	2024-07-03 13:15:39	3.33482e-08	56	2024-07-03 13:16:59	3.87377e-08	56	2024-07-03 13:18:30	4.70322e-08	56	2024-07-03 13:20:02	6.12609e-08	56	2024-07-03 13:21:47	8.44109e-08	56	2024-07-03 13:23:32	1.2991e-07
57	2024-07-03 12:01:52	1.84224e-08	57	2024-07-03 12:03:38	1.85235e-08	57	2024-07-03 13:07:37	1.91966e-08	57	2024-07-03 13:09:02	2.12243e-08	57	2024-07-03 13:10:22	2.37023e-08	57	2024-07-03 13:11:58	2.72358e-08	57	2024-07-03 13:13:39	2.95941e-08	57	2024-07-03 13:15:40	3.33492e-08	57	2024-07-03 13:17:00	3.87379e-08	57	2024-07-03 13:18:31	4.7039e-08	57	2024-07-03 13:20:03	6.12564e-08	57	2024-07-03 13:21:48	8.4412e-08	57	2024-07-03 13:23:33	1.29927e-07
58	2024-07-03 12:01:53	1.84145e-08	58	2024-07-03 12:03:39	1.85196e-08	58	2024-07-03 13:07:38	1.91898e-08	58	2024-07-03 13:09:03	2.12392e-08	58	2024-07-03 13:10:23	2.37009e-08	58	2024-07-03 13:11:59	2.72446e-08	58	2024-07-03 13:13:40	2.95905e-08	58	2024-07-03 13:15:41	3.33661e-08	58	2024-07-03 13:17:01	3.87392e-08	58	2024-07-03 13:18:31	4.70469e-08	58	2024-07-03 13:20:04	6.12395e-08	58	2024-07-03 13:21:49	8.44132e-08	58	2024-07-03 13:23:34	1.29925e-07
59	2024-07-03 12:01:54	1.84116e-08	59	2024-07-03 12:03:40	1.85218e-08	59	2024-07-03 13:07:39	1.91797e-08	59	2024-07-03 13:09:04	2.12497e-08	59	2024-07-03 13:10:24	2.37007e-08	59	2024-07-03 13:12:00	2.72558e-08	59	2024-07-03 13:13:41	2.95811e-08	59	2024-07-03 13:15:42	3.33758e-08	59	2024-07-03 13:17:02	3.87316e-08	59	2024-07-03 13:18:33	4.70379e-08	59	2024-07-03 13:20:05	6.12368e-08	59	2024-07-03 13:21:50	8.43869e-08	59	2024-07-03 13:23:35	1.29909e-07
60	2024-07-03 12:01:55	1.84132e-08	60	2024-07-03 12:03:41	1.85234e-08	60	2024-07-03 13:07:40	1.91816e-08	60	2024-07-03 13:09:05	2.12442e-08	60	2024-07-03 13:10:25	2.37075e-08	60	2024-07-03 13:12:01	2.72657e-08	60	2024-07-03 13:13:42	2.95779e-08	60	2024-07-03 13:15:43	3.33745e-08	60	2024-07-03 13:17:03	3.87226e-08	60	2024-07-03 13:18:34	4.7043e-08	60	2024-07-03 13:20:06	6.12373e-08	60	2024-07-03 13:21:51	8.43468e-08	60	2024-07-03 13:23:36	1.29924e-07
Reflectance (%)		0.229063			0.230678			0.241293			0.270142			0.30851			0.35977			0.396721			0.451869			0.529936			0.653948			0.866533			1.20888			1.88332
650 nm Wavelength
0Deg			5Deg			10Deg			20Deg			30Deg			40Deg			45Deg			50Deg			55Deg			60Deg			65Deg			70Deg			75Deg
Software Version:	1.0.0.3		Software Version:	1.0.0.3		Software Version:	1.0.0.3		Software Version:	1.0.0.3		Software Version:	1.0.0.3		Software Version:	1.0.0.3		Software Version:	1.0.0.3		Software Version:	1.0.0.3		Software Version:	1.0.0.3		Software Version:	1.0.0.3		Software Version:	1.0.0.3		Software Version:	1.0.0.3		Software Version:	1.0.0.3
TimeStamp:		2024-07-03 11:29:52	TimeStamp:		2024-07-03 11:31:47	TimeStamp:		2024-07-03 11:33:27	TimeStamp:		2024-07-03 11:35:26	TimeStamp:		2024-07-03 11:36:50	TimeStamp:		2024-07-03 11:38:30	TimeStamp:		2024-07-03 11:46:44	TimeStamp:		2024-07-03 11:48:07	TimeStamp:		2024-07-03 11:49:28	TimeStamp:		2024-07-03 11:50:52	TimeStamp:		2024-07-03 11:52:21	TimeStamp:		2024-07-03 11:55:32	TimeStamp:		2024-07-03 11:57:48
Detector Serial Number:		339731	Detector Serial Number:		339731	Detector Serial Number:		339731	Detector Serial Number:		339731	Detector Serial Number:		339731	Detector Serial Number:		339731	Detector Serial Number:		339731	Detector Serial Number:		339731	Detector Serial Number:		339731	Detector Serial Number:		339731	Detector Serial Number:		339731	Detector Serial Number:		339731	Detector Serial Number:		339731
Calibration Name:		Amps	Calibration Name:		Amps	Calibration Name:		Amps	Calibration Name:		Amps	Calibration Name:		Amps	Calibration Name:		Amps	Calibration Name:		Amps	Calibration Name:		Amps	Calibration Name:		Amps	Calibration Name:		Amps	Calibration Name:		Amps	Calibration Name:		Amps	Calibration Name:		Amps
Calibrated Units:		Amps	Calibrated Units:		Amps	Calibrated Units:		Amps	Calibrated Units:		Amps	Calibrated Units:		Amps	Calibrated Units:		Amps	Calibrated Units:		Amps	Calibrated Units:		Amps	Calibrated Units:		Amps	Calibrated Units:		Amps	Calibrated Units:		Amps	Calibrated Units:		Amps	Calibrated Units:		Amps
Comment:			Comment:			Comment:			Comment:			Comment:			Comment:			Comment:			Comment:			Comment:			Comment:			Comment:			Comment:			Comment:
Number of Samples:		61	Number of Samples:		61	Number of Samples:		61	Number of Samples:		61	Number of Samples:		61	Number of Samples:		61	Number of Samples:		61	Number of Samples:		61	Number of Samples:		61	Number of Samples:		61	Number of Samples:		61	Number of Samples:		61	Number of Samples:		61
Sample Interval (sec):		1	Sample Interval (sec):		1	Sample Interval (sec):		1	Sample Interval (sec):		1	Sample Interval (sec):		1	Sample Interval (sec):		1	Sample Interval (sec):		1	Sample Interval (sec):		1	Sample Interval (sec):		1	Sample Interval (sec):		1	Sample Interval (sec):		1	Sample Interval (sec):		1	Sample Interval (sec):		1
Averaging Period (sec):		1	Averaging Period (sec):		1	Averaging Period (sec):		1	Averaging Period (sec):		1	Averaging Period (sec):		1	Averaging Period (sec):		1	Averaging Period (sec):		1	Averaging Period (sec):		1	Averaging Period (sec):		1	Averaging Period (sec):		1	Averaging Period (sec):		1	Averaging Period (sec):		1	Averaging Period (sec):		1
Scan Duration (sec):		60.0114	Scan Duration (sec):		60.0131	Scan Duration (sec):		60.0316	Scan Duration (sec):		60.0375	Scan Duration (sec):		60.0129	Scan Duration (sec):		60.0114	Scan Duration (sec):		60.075	Scan Duration (sec):		60.105	Scan Duration (sec):		60.0142	Scan Duration (sec):		60.0229	Scan Duration (sec):		60.0287	Scan Duration (sec):		60.0303	Scan Duration (sec):		60.0137
Minimum Value:		3.41297e-08	Minimum Value:		3.41703e-08	Minimum Value:		3.47536e-08	Minimum Value:		3.83897e-08	Minimum Value:		4.24459e-08	Minimum Value:		4.76252e-08	Minimum Value:		5.13879e-08	Minimum Value:		5.76181e-08	Minimum Value:		6.45866e-08	Minimum Value:		7.5481e-08	Minimum Value:		9.25702e-08	Minimum Value:		1.21735e-07	Minimum Value:		1.78987e-07
Maximum Value:		3.42306e-08	Maximum Value:		3.42839e-08	Maximum Value:		3.48355e-08	Maximum Value:		3.84475e-08	Maximum Value:		4.25051e-08	Maximum Value:		4.76666e-08	Maximum Value:		5.14229e-08	Maximum Value:		5.76781e-08	Maximum Value:		6.46578e-08	Maximum Value:		7.55773e-08	Maximum Value:		9.2726e-08	Maximum Value:		1.22006e-07	Maximum Value:		1.79903e-07
Range:		1.0089e-10	Range:		1.13563e-10	Range:		8.18386e-11	Range:		5.78071e-11	Range:		5.91971e-11	Range:		4.13757e-11	Range:		3.49371e-11	Range:		5.99886e-11	Range:		7.12086e-11	Range:		9.63114e-11	Range:		1.55829e-10	Range:		2.71457e-10	Range:		9.15557e-10
Average Value:		3.41785e-08	Average Value:		3.42413e-08	Average Value:		3.47914e-08	Average Value:		3.84205e-08	Average Value:		4.24756e-08	Average Value:		4.76453e-08	Average Value:		5.14101e-08	Average Value:		5.76476e-08	Average Value:		6.46397e-08	Average Value:		7.55438e-08	Average Value:		9.2687e-08	Average Value:		1.21941e-07	Average Value:		1.79749e-07
Standard Deviation:		2.53189e-11	Standard Deviation:		2.7949e-11	Standard Deviation:		2.29586e-11	Standard Deviation:		1.66838e-11	Standard Deviation:		1.57919e-11	Standard Deviation:		9.48177e-12	Standard Deviation:		8.48136e-12	Standard Deviation:		1.21782e-11	Standard Deviation:		1.49659e-11	Standard Deviation:		2.40109e-11	Standard Deviation:		3.57974e-11	Standard Deviation:		6.23052e-11	Standard Deviation:		1.95635e-10
COV (%):		0.0740785	COV (%):		0.0816238	COV (%):		0.0659892	COV (%):		0.0434243	COV (%):		0.0371787	COV (%):		0.0199008	COV (%):		0.0164974	COV (%):		0.0211253	COV (%):		0.0231529	COV (%):		0.0317841	COV (%):		0.0386218	COV (%):		0.0510944	COV (%):		0.108838
Data Points:			Data Points:			Data Points:			Data Points:			Data Points:			Data Points:			Data Points:			Data Points:			Data Points:			Data Points:			Data Points:			Data Points:			Data Points:
0	2024-07-03 11:29:52	3.42082e-08	0	2024-07-03 11:31:47	3.42206e-08	0	2024-07-03 11:33:27	3.48291e-08	0	2024-07-03 11:35:26	3.84475e-08	0	2024-07-03 11:36:50	4.24866e-08	0	2024-07-03 11:38:30	4.76342e-08	0	2024-07-03 11:46:44	5.13879e-08	0	2024-07-03 11:48:07	5.7621e-08	0	2024-07-03 11:49:28	6.45866e-08	0	2024-07-03 11:50:52	7.5481e-08	0	2024-07-03 11:52:21	9.25702e-08	0	2024-07-03 11:55:32	1.21735e-07	0	2024-07-03 11:57:48	1.78987e-07
1	2024-07-03 11:29:53	3.42227e-08	1	2024-07-03 11:31:48	3.42349e-08	1	2024-07-03 11:33:28	3.48287e-08	1	2024-07-03 11:35:27	3.84462e-08	1	2024-07-03 11:36:51	4.24926e-08	1	2024-07-03 11:38:31	4.7635e-08	1	2024-07-03 11:46:45	5.13918e-08	1	2024-07-03 11:48:08	5.76181e-08	1	2024-07-03 11:49:29	6.46015e-08	1	2024-07-03 11:50:53	7.54876e-08	1	2024-07-03 11:52:22	9.25912e-08	1	2024-07-03 11:55:33	1.21763e-07	1	2024-07-03 11:57:49	1.79154e-07
2	2024-07-03 11:29:54	3.42126e-08	2	2024-07-03 11:31:49	3.42628e-08	2	2024-07-03 11:33:29	3.48306e-08	2	2024-07-03 11:35:28	3.84376e-08	2	2024-07-03 11:36:52	4.24974e-08	2	2024-07-03 11:38:32	4.76494e-08	2	2024-07-03 11:46:46	5.13978e-08	2	2024-07-03 11:48:09	5.76223e-08	2	2024-07-03 11:49:30	6.46091e-08	2	2024-07-03 11:50:54	7.54944e-08	2	2024-07-03 11:52:23	9.26069e-08	2	2024-07-03 11:55:34	1.2178e-07	2	2024-07-03 11:57:50	1.79242e-07
3	2024-07-03 11:29:55	3.42042e-08	3	2024-07-03 11:31:50	3.42767e-08	3	2024-07-03 11:33:30	3.48293e-08	3	2024-07-03 11:35:29	3.84298e-08	3	2024-07-03 11:36:53	4.24955e-08	3	2024-07-03 11:38:33	4.76557e-08	3	2024-07-03 11:46:47	5.13963e-08	3	2024-07-03 11:48:10	5.76234e-08	3	2024-07-03 11:49:31	6.46071e-08	3	2024-07-03 11:50:55	7.54923e-08	3	2024-07-03 11:52:24	9.26079e-08	3	2024-07-03 11:55:35	1.21794e-07	3	2024-07-03 11:57:51	1.79336e-07
4	2024-07-03 11:29:56	3.4215e-08	4	2024-07-03 11:31:51	3.4279e-08	4	2024-07-03 11:33:31	3.48193e-08	4	2024-07-03 11:35:30	3.84398e-08	4	2024-07-03 11:36:54	4.24973e-08	4	2024-07-03 11:38:34	4.76457e-08	4	2024-07-03 11:46:48	5.1396e-08	4	2024-07-03 11:48:11	5.76245e-08	4	2024-07-03 11:49:32	6.46055e-08	4	2024-07-03 11:50:56	7.55054e-08	4	2024-07-03 11:52:25	9.26244e-08	4	2024-07-03 11:55:36	1.21828e-07	4	2024-07-03 11:57:52	1.79383e-07
5	2024-07-03 11:29:57	3.42146e-08	5	2024-07-03 11:31:52	3.42804e-08	5	2024-07-03 11:33:32	3.48173e-08	5	2024-07-03 11:35:31	3.84437e-08	5	2024-07-03 11:36:55	4.24964e-08	5	2024-07-03 11:38:35	4.76487e-08	5	2024-07-03 11:46:49	5.13962e-08	5	2024-07-03 11:48:12	5.76348e-08	5	2024-07-03 11:49:33	6.46129e-08	5	2024-07-03 11:50:57	7.55206e-08	5	2024-07-03 11:52:26	9.26278e-08	5	2024-07-03 11:55:37	1.21833e-07	5	2024-07-03 11:57:53	1.79449e-07
6	2024-07-03 11:29:58	3.4209e-08	6	2024-07-03 11:31:53	3.42743e-08	6	2024-07-03 11:33:33	3.48105e-08	6	2024-07-03 11:35:32	3.84403e-08	6	2024-07-03 11:36:56	4.25051e-08	6	2024-07-03 11:38:36	4.76496e-08	6	2024-07-03 11:46:50	5.13928e-08	6	2024-07-03 11:48:13	5.76359e-08	6	2024-07-03 11:49:34	6.46122e-08	6	2024-07-03 11:50:58	7.5517e-08	6	2024-07-03 11:52:27	9.26362e-08	6	2024-07-03 11:55:38	1.21846e-07	6	2024-07-03 11:57:54	1.79492e-07
7	2024-07-03 11:29:59	3.4212e-08	7	2024-07-03 11:31:54	3.42753e-08	7	2024-07-03 11:33:34	3.48151e-08	7	2024-07-03 11:35:33	3.84315e-08	7	2024-07-03 11:36:57	4.25018e-08	7	2024-07-03 11:38:37	4.76552e-08	7	2024-07-03 11:46:51	5.13998e-08	7	2024-07-03 11:48:14	5.7635e-08	7	2024-07-03 11:49:35	6.46183e-08	7	2024-07-03 11:50:59	7.55125e-08	7	2024-07-03 11:52:28	9.26485e-08	7	2024-07-03 11:55:39	1.21877e-07	7	2024-07-03 11:57:55	1.79554e-07
8	2024-07-03 11:30:00	3.42082e-08	8	2024-07-03 11:31:55	3.42839e-08	8	2024-07-03 11:33:35	3.48231e-08	8	2024-07-03 11:35:34	3.84381e-08	8	2024-07-03 11:36:58	4.24979e-08	8	2024-07-03 11:38:38	4.76501e-08	8	2024-07-03 11:46:52	5.13989e-08	8	2024-07-03 11:48:15	5.76344e-08	8	2024-07-03 11:49:36	6.46239e-08	8	2024-07-03 11:51:00	7.55131e-08	8	2024-07-03 11:52:29	9.26451e-08	8	2024-07-03 11:55:40	1.21873e-07	8	2024-07-03 11:57:56	1.79587e-07
9	2024-07-03 11:30:01	3.42087e-08	9	2024-07-03 11:31:56	3.42743e-08	9	2024-07-03 11:33:36	3.48224e-08	9	2024-07-03 11:35:35	3.84386e-08	9	2024-07-03 11:36:59	4.24921e-08	9	2024-07-03 11:38:39	4.76508e-08	9	2024-07-03 11:46:53	5.13997e-08	9	2024-07-03 11:48:16	5.76379e-08	9	2024-07-03 11:49:37	6.4631e-08	9	2024-07-03 11:51:01	7.55199e-08	9	2024-07-03 11:52:30	9.26664e-08	9	2024-07-03 11:55:41	1.21889e-07	9	2024-07-03 11:57:57	1.7959e-07
10	2024-07-03 11:30:02	3.42177e-08	10	2024-07-03 11:31:57	3.42812e-08	10	2024-07-03 11:33:37	3.48163e-08	10	2024-07-03 11:35:36	3.84362e-08	10	2024-07-03 11:37:00	4.24968e-08	10	2024-07-03 11:38:40	4.76616e-08	10	2024-07-03 11:46:54	5.14043e-08	10	2024-07-03 11:48:17	5.76385e-08	10	2024-07-03 11:49:38	6.46319e-08	10	2024-07-03 11:51:02	7.55181e-08	10	2024-07-03 11:52:31	9.26557e-08	10	2024-07-03 11:55:42	1.21889e-07	10	2024-07-03 11:57:58	1.79607e-07
11	2024-07-03 11:30:03	3.42306e-08	11	2024-07-03 11:31:58	3.42764e-08	11	2024-07-03 11:33:38	3.48195e-08	11	2024-07-03 11:35:37	3.84344e-08	11	2024-07-03 11:37:01	4.249e-08	11	2024-07-03 11:38:41	4.76666e-08	11	2024-07-03 11:46:55	5.14045e-08	11	2024-07-03 11:48:18	5.76444e-08	11	2024-07-03 11:49:39	6.46293e-08	11	2024-07-03 11:51:03	7.55193e-08	11	2024-07-03 11:52:32	9.26558e-08	11	2024-07-03 11:55:43	1.21899e-07	11	2024-07-03 11:57:59	1.79637e-07
12	2024-07-03 11:30:04	3.42148e-08	12	2024-07-03 11:31:59	3.42834e-08	12	2024-07-03 11:33:39	3.48355e-08	12	2024-07-03 11:35:38	3.84336e-08	12	2024-07-03 11:37:02	4.24852e-08	12	2024-07-03 11:38:42	4.7664e-08	12	2024-07-03 11:46:56	5.14043e-08	12	2024-07-03 11:48:19	5.76448e-08	12	2024-07-03 11:49:40	6.46352e-08	12	2024-07-03 11:51:04	7.55169e-08	12	2024-07-03 11:52:33	9.26599e-08	12	2024-07-03 11:55:44	1.21908e-07	12	2024-07-03 11:58:00	1.79664e-07
13	2024-07-03 11:30:05	3.41992e-08	13	2024-07-03 11:32:00	3.42609e-08	13	2024-07-03 11:33:40	3.48232e-08	13	2024-07-03 11:35:39	3.84405e-08	13	2024-07-03 11:37:03	4.24844e-08	13	2024-07-03 11:38:43	4.76603e-08	13	2024-07-03 11:46:57	5.14034e-08	13	2024-07-03 11:48:20	5.76417e-08	13	2024-07-03 11:49:41	6.46415e-08	13	2024-07-03 11:51:05	7.55163e-08	13	2024-07-03 11:52:34	9.26661e-08	13	2024-07-03 11:55:45	1.21921e-07	13	2024-07-03 11:58:01	1.79686e-07
14	2024-07-03 11:30:06	3.42018e-08	14	2024-07-03 11:32:01	3.4258e-08	14	2024-07-03 11:33:41	3.48184e-08	14	2024-07-03 11:35:40	3.84423e-08	14	2024-07-03 11:37:04	4.24889e-08	14	2024-07-03 11:38:44	4.76544e-08	14	2024-07-03 11:46:58	5.14067e-08	14	2024-07-03 11:48:21	5.76431e-08	14	2024-07-03 11:49:42	6.46357e-08	14	2024-07-03 11:51:06	7.55229e-08	14	2024-07-03 11:52:35	9.2678e-08	14	2024-07-03 11:55:46	1.21937e-07	14	2024-07-03 11:58:02	1.79701e-07
15	2024-07-03 11:30:07	3.41944e-08	15	2024-07-03 11:32:02	3.42571e-08	15	2024-07-03 11:33:42	3.48201e-08	15	2024-07-03 11:35:41	3.8437e-08	15	2024-07-03 11:37:05	4.24902e-08	15	2024-07-03 11:38:45	4.7645e-08	15	2024-07-03 11:46:59	5.14074e-08	15	2024-07-03 11:48:22	5.76423e-08	15	2024-07-03 11:49:43	6.464e-08	15	2024-07-03 11:51:07	7.55305e-08	15	2024-07-03 11:52:36	9.26785e-08	15	2024-07-03 11:55:47	1.2194e-07	15	2024-07-03 11:58:03	1.79704e-07
16	2024-07-03 11:30:08	3.42029e-08	16	2024-07-03 11:32:03	3.42621e-08	16	2024-07-03 11:33:43	3.48148e-08	16	2024-07-03 11:35:42	3.84437e-08	16	2024-07-03 11:37:06	4.24868e-08	16	2024-07-03 11:38:46	4.76539e-08	16	2024-07-03 11:47:00	5.1402e-08	16	2024-07-03 11:48:23	5.76425e-08	16	2024-07-03 11:49:44	6.46404e-08	16	2024-07-03 11:51:08	7.55353e-08	16	2024-07-03 11:52:37	9.26799e-08	16	2024-07-03 11:55:48	1.21935e-07	16	2024-07-03 11:58:04	1.79724e-07
17	2024-07-03 11:30:09	3.41945e-08	17	2024-07-03 11:32:04	3.42663e-08	17	2024-07-03 11:33:44	3.4806e-08	17	2024-07-03 11:35:43	3.8444e-08	17	2024-07-03 11:37:07	4.24852e-08	17	2024-07-03 11:38:47	4.76528e-08	17	2024-07-03 11:47:01	5.14058e-08	17	2024-07-03 11:48:24	5.76358e-08	17	2024-07-03 11:49:45	6.46364e-08	17	2024-07-03 11:51:09	7.55385e-08	17	2024-07-03 11:52:38	9.26823e-08	17	2024-07-03 11:55:49	1.21931e-07	17	2024-07-03 11:58:05	1.79736e-07
18	2024-07-03 11:30:10	3.41934e-08	18	2024-07-03 11:32:05	3.42586e-08	18	2024-07-03 11:33:45	3.48062e-08	18	2024-07-03 11:35:44	3.84424e-08	18	2024-07-03 11:37:08	4.24834e-08	18	2024-07-03 11:38:48	4.7646e-08	18	2024-07-03 11:47:02	5.14055e-08	18	2024-07-03 11:48:25	5.76416e-08	18	2024-07-03 11:49:46	6.46375e-08	18	2024-07-03 11:51:10	7.55373e-08	18	2024-07-03 11:52:39	9.2684e-08	18	2024-07-03 11:55:50	1.21922e-07	18	2024-07-03 11:58:06	1.79734e-07
19	2024-07-03 11:30:11	3.42031e-08	19	2024-07-03 11:32:06	3.42665e-08	19	2024-07-03 11:33:46	3.48073e-08	19	2024-07-03 11:35:45	3.84374e-08	19	2024-07-03 11:37:09	4.24868e-08	19	2024-07-03 11:38:49	4.7642e-08	19	2024-07-03 11:47:03	5.14042e-08	19	2024-07-03 11:48:26	5.76408e-08	19	2024-07-03 11:49:47	6.46444e-08	19	2024-07-03 11:51:11	7.55278e-08	19	2024-07-03 11:52:40	9.26785e-08	19	2024-07-03 11:55:51	1.21942e-07	19	2024-07-03 11:58:07	1.79746e-07
20	2024-07-03 11:30:12	3.41957e-08	20	2024-07-03 11:32:07	3.42583e-08	20	2024-07-03 11:33:47	3.47949e-08	20	2024-07-03 11:35:46	3.8431e-08	20	2024-07-03 11:37:10	4.24805e-08	20	2024-07-03 11:38:50	4.76451e-08	20	2024-07-03 11:47:04	5.14095e-08	20	2024-07-03 11:48:27	5.76455e-08	20	2024-07-03 11:49:48	6.4645e-08	20	2024-07-03 11:51:12	7.55396e-08	20	2024-07-03 11:52:41	9.26774e-08	20	2024-07-03 11:55:52	1.21941e-07	20	2024-07-03 11:58:08	1.79759e-07
21	2024-07-03 11:30:13	3.41855e-08	21	2024-07-03 11:32:08	3.42629e-08	21	2024-07-03 11:33:48	3.47908e-08	21	2024-07-03 11:35:47	3.84256e-08	21	2024-07-03 11:37:11	4.24862e-08	21	2024-07-03 11:38:51	4.76413e-08	21	2024-07-03 11:47:05	5.14084e-08	21	2024-07-03 11:48:28	5.76436e-08	21	2024-07-03 11:49:49	6.46388e-08	21	2024-07-03 11:51:13	7.55432e-08	21	2024-07-03 11:52:42	9.26769e-08	21	2024-07-03 11:55:53	1.21942e-07	21	2024-07-03 11:58:09	1.79756e-07
22	2024-07-03 11:30:14	3.41789e-08	22	2024-07-03 11:32:09	3.42488e-08	22	2024-07-03 11:33:49	3.47891e-08	22	2024-07-03 11:35:48	3.84233e-08	22	2024-07-03 11:37:12	4.24883e-08	22	2024-07-03 11:38:52	4.76471e-08	22	2024-07-03 11:47:06	5.14055e-08	22	2024-07-03 11:48:29	5.76413e-08	22	2024-07-03 11:49:50	6.46343e-08	22	2024-07-03 11:51:14	7.55383e-08	22	2024-07-03 11:52:43	9.26866e-08	22	2024-07-03 11:55:54	1.21955e-07	22	2024-07-03 11:58:10	1.79774e-07
23	2024-07-03 11:30:15	3.41717e-08	23	2024-07-03 11:32:10	3.42417e-08	23	2024-07-03 11:33:50	3.47865e-08	23	2024-07-03 11:35:49	3.84237e-08	23	2024-07-03 11:37:13	4.24841e-08	23	2024-07-03 11:38:53	4.76432e-08	23	2024-07-03 11:47:07	5.14037e-08	23	2024-07-03 11:48:30	5.76387e-08	23	2024-07-03 11:49:51	6.46401e-08	23	2024-07-03 11:51:15	7.55312e-08	23	2024-07-03 11:52:44	9.26808e-08	23	2024-07-03 11:55:55	1.21964e-07	23	2024-07-03 11:58:11	1.79786e-07
24	2024-07-03 11:30:16	3.41725e-08	24	2024-07-03 11:32:11	3.42658e-08	24	2024-07-03 11:33:51	3.48005e-08	24	2024-07-03 11:35:50	3.84357e-08	24	2024-07-03 11:37:14	4.24875e-08	24	2024-07-03 11:38:54	4.7647e-08	24	2024-07-03 11:47:08	5.14094e-08	24	2024-07-03 11:48:31	5.764e-08	24	2024-07-03 11:49:52	6.46503e-08	24	2024-07-03 11:51:16	7.55332e-08	24	2024-07-03 11:52:45	9.26805e-08	24	2024-07-03 11:55:56	1.21961e-07	24	2024-07-03 11:58:12	1.79789e-07
25	2024-07-03 11:30:17	3.41766e-08	25	2024-07-03 11:32:12	3.42597e-08	25	2024-07-03 11:33:52	3.48022e-08	25	2024-07-03 11:35:51	3.84364e-08	25	2024-07-03 11:37:15	4.2484e-08	25	2024-07-03 11:38:55	4.76444e-08	25	2024-07-03 11:47:09	5.14057e-08	25	2024-07-03 11:48:32	5.76462e-08	25	2024-07-03 11:49:53	6.46455e-08	25	2024-07-03 11:51:17	7.55409e-08	25	2024-07-03 11:52:46	9.26825e-08	25	2024-07-03 11:55:57	1.21948e-07	25	2024-07-03 11:58:13	1.79797e-07
26	2024-07-03 11:30:18	3.41749e-08	26	2024-07-03 11:32:13	3.42612e-08	26	2024-07-03 11:33:53	3.48016e-08	26	2024-07-03 11:35:52	3.84326e-08	26	2024-07-03 11:37:16	4.24874e-08	26	2024-07-03 11:38:56	4.76466e-08	26	2024-07-03 11:47:10	5.14119e-08	26	2024-07-03 11:48:33	5.76491e-08	26	2024-07-03 11:49:54	6.46471e-08	26	2024-07-03 11:51:18	7.55489e-08	26	2024-07-03 11:52:47	9.26904e-08	26	2024-07-03 11:55:58	1.21962e-07	26	2024-07-03 11:58:14	1.79822e-07
27	2024-07-03 11:30:19	3.4193e-08	27	2024-07-03 11:32:14	3.42655e-08	27	2024-07-03 11:33:54	3.47907e-08	27	2024-07-03 11:35:53	3.84293e-08	27	2024-07-03 11:37:17	4.24881e-08	27	2024-07-03 11:38:57	4.76452e-08	27	2024-07-03 11:47:11	5.14112e-08	27	2024-07-03 11:48:34	5.765e-08	27	2024-07-03 11:49:55	6.46465e-08	27	2024-07-03 11:51:19	7.55514e-08	27	2024-07-03 11:52:48	9.2697e-08	27	2024-07-03 11:55:59	1.21963e-07	27	2024-07-03 11:58:15	1.79825e-07
28	2024-07-03 11:30:20	3.41901e-08	28	2024-07-03 11:32:15	3.42488e-08	28	2024-07-03 11:33:55	3.47819e-08	28	2024-07-03 11:35:54	3.84272e-08	28	2024-07-03 11:37:18	4.24792e-08	28	2024-07-03 11:38:58	4.76467e-08	28	2024-07-03 11:47:12	5.14133e-08	28	2024-07-03 11:48:35	5.76486e-08	28	2024-07-03 11:49:56	6.46428e-08	28	2024-07-03 11:51:20	7.55468e-08	28	2024-07-03 11:52:49	9.27007e-08	28	2024-07-03 11:56:00	1.21955e-07	28	2024-07-03 11:58:16	1.79823e-07
29	2024-07-03 11:30:21	3.41898e-08	29	2024-07-03 11:32:16	3.42378e-08	29	2024-07-03 11:33:56	3.47855e-08	29	2024-07-03 11:35:55	3.84104e-08	29	2024-07-03 11:37:19	4.24787e-08	29	2024-07-03 11:38:59	4.7645e-08	29	2024-07-03 11:47:13	5.14141e-08	29	2024-07-03 11:48:36	5.76421e-08	29	2024-07-03 11:49:57	6.46436e-08	29	2024-07-03 11:51:21	7.55472e-08	29	2024-07-03 11:52:50	9.27012e-08	29	2024-07-03 11:56:01	1.21971e-07	29	2024-07-03 11:58:17	1.79851e-07
30	2024-07-03 11:30:22	3.41694e-08	30	2024-07-03 11:32:17	3.42351e-08	30	2024-07-03 11:33:57	3.47956e-08	30	2024-07-03 11:35:56	3.84141e-08	30	2024-07-03 11:37:20	4.24785e-08	30	2024-07-03 11:39:00	4.76466e-08	30	2024-07-03 11:47:14	5.14102e-08	30	2024-07-03 11:48:37	5.76457e-08	30	2024-07-03 11:49:58	6.46422e-08	30	2024-07-03 11:51:22	7.55481e-08	30	2024-07-03 11:52:51	9.26963e-08	30	2024-07-03 11:56:02	1.21964e-07	30	2024-07-03 11:58:18	1.79841e-07
31	2024-07-03 11:30:23	3.41718e-08	31	2024-07-03 11:32:18	3.42295e-08	31	2024-07-03 11:33:58	3.47942e-08	31	2024-07-03 11:35:57	3.84061e-08	31	2024-07-03 11:37:21	4.24602e-08	31	2024-07-03 11:39:01	4.7646e-08	31	2024-07-03 11:47:15	5.14114e-08	31	2024-07-03 11:48:38	5.76501e-08	31	2024-07-03 11:49:59	6.46498e-08	31	2024-07-03 11:51:23	7.55445e-08	31	2024-07-03 11:52:52	9.27009e-08	31	2024-07-03 11:56:03	1.21958e-07	31	2024-07-03 11:58:19	1.79843e-07
32	2024-07-03 11:30:24	3.41736e-08	32	2024-07-03 11:32:19	3.42383e-08	32	2024-07-03 11:33:59	3.4781e-08	32	2024-07-03 11:35:58	3.84081e-08	32	2024-07-03 11:37:22	4.24564e-08	32	2024-07-03 11:39:02	4.76514e-08	32	2024-07-03 11:47:16	5.14125e-08	32	2024-07-03 11:48:39	5.76554e-08	32	2024-07-03 11:50:00	6.46502e-08	32	2024-07-03 11:51:24	7.55481e-08	32	2024-07-03 11:52:53	9.26954e-08	32	2024-07-03 11:56:04	1.21952e-07	32	2024-07-03 11:58:20	1.79845e-07
33	2024-07-03 11:30:25	3.41729e-08	33	2024-07-03 11:32:20	3.4237e-08	33	2024-07-03 11:34:00	3.4768e-08	33	2024-07-03 11:35:59	3.84092e-08	33	2024-07-03 11:37:23	4.24552e-08	33	2024-07-03 11:39:03	4.76556e-08	33	2024-07-03 11:47:17	5.14115e-08	33	2024-07-03 11:48:40	5.76485e-08	33	2024-07-03 11:50:01	6.4652e-08	33	2024-07-03 11:51:25	7.55646e-08	33	2024-07-03 11:52:54	9.27003e-08	33	2024-07-03 11:56:05	1.2194e-07	33	2024-07-03 11:58:21	1.79839e-07
34	2024-07-03 11:30:26	3.41763e-08	34	2024-07-03 11:32:21	3.42447e-08	34	2024-07-03 11:34:01	3.47754e-08	34	2024-07-03 11:36:00	3.84064e-08	34	2024-07-03 11:37:24	4.24624e-08	34	2024-07-03 11:39:04	4.76538e-08	34	2024-07-03 11:47:18	5.14132e-08	34	2024-07-03 11:48:41	5.76485e-08	34	2024-07-03 11:50:02	6.46463e-08	34	2024-07-03 11:51:26	7.55579e-08	34	2024-07-03 11:52:55	9.2696e-08	34	2024-07-03 11:56:06	1.21976e-07	34	2024-07-03 11:58:22	1.79845e-07
35	2024-07-03 11:30:27	3.4168e-08	35	2024-07-03 11:32:22	3.42559e-08	35	2024-07-03 11:34:02	3.47715e-08	35	2024-07-03 11:36:01	3.84021e-08	35	2024-07-03 11:37:25	4.24659e-08	35	2024-07-03 11:39:05	4.7648e-08	35	2024-07-03 11:47:19	5.14217e-08	35	2024-07-03 11:48:42	5.76537e-08	35	2024-07-03 11:50:03	6.46486e-08	35	2024-07-03 11:51:27	7.556e-08	35	2024-07-03 11:52:56	9.26927e-08	35	2024-07-03 11:56:07	1.21972e-07	35	2024-07-03 11:58:23	1.79841e-07
36	2024-07-03 11:30:28	3.41638e-08	36	2024-07-03 11:32:23	3.42212e-08	36	2024-07-03 11:34:03	3.47801e-08	36	2024-07-03 11:36:02	3.84084e-08	36	2024-07-03 11:37:26	4.24644e-08	36	2024-07-03 11:39:06	4.7652e-08	36	2024-07-03 11:47:20	5.1419e-08	36	2024-07-03 11:48:43	5.76531e-08	36	2024-07-03 11:50:04	6.4653e-08	36	2024-07-03 11:51:28	7.55592e-08	36	2024-07-03 11:52:57	9.26958e-08	36	2024-07-03 11:56:08	1.21978e-07	36	2024-07-03 11:58:24	1.79834e-07
37	2024-07-03 11:30:29	3.41662e-08	37	2024-07-03 11:32:24	3.42336e-08	37	2024-07-03 11:34:04	3.47758e-08	37	2024-07-03 11:36:03	3.8405e-08	37	2024-07-03 11:37:27	4.24688e-08	37	2024-07-03 11:39:07	4.76516e-08	37	2024-07-03 11:47:21	5.14196e-08	37	2024-07-03 11:48:44	5.7654e-08	37	2024-07-03 11:50:05	6.46534e-08	37	2024-07-03 11:51:29	7.55492e-08	37	2024-07-03 11:52:58	9.27159e-08	37	2024-07-03 11:56:09	1.21983e-07	37	2024-07-03 11:58:25	1.79846e-07
38	2024-07-03 11:30:30	3.41673e-08	38	2024-07-03 11:32:25	3.42447e-08	38	2024-07-03 11:34:05	3.47738e-08	38	2024-07-03 11:36:04	3.84018e-08	38	2024-07-03 11:37:28	4.24732e-08	38	2024-07-03 11:39:08	4.76503e-08	38	2024-07-03 11:47:22	5.14167e-08	38	2024-07-03 11:48:45	5.76484e-08	38	2024-07-03 11:50:06	6.46517e-08	38	2024-07-03 11:51:30	7.55589e-08	38	2024-07-03 11:52:59	9.2709e-08	38	2024-07-03 11:56:10	1.21979e-07	38	2024-07-03 11:58:26	1.79867e-07
39	2024-07-03 11:30:31	3.41587e-08	39	2024-07-03 11:32:26	3.42418e-08	39	2024-07-03 11:34:06	3.47657e-08	39	2024-07-03 11:36:05	3.84034e-08	39	2024-07-03 11:37:29	4.2474e-08	39	2024-07-03 11:39:09	4.76552e-08	39	2024-07-03 11:47:23	5.14154e-08	39	2024-07-03 11:48:46	5.76511e-08	39	2024-07-03 11:50:07	6.46575e-08	39	2024-07-03 11:51:31	7.55679e-08	39	2024-07-03 11:53:00	9.2719e-08	39	2024-07-03 11:56:11	1.21975e-07	39	2024-07-03 11:58:27	1.79873e-07
40	2024-07-03 11:30:32	3.41706e-08	40	2024-07-03 11:32:27	3.42389e-08	40	2024-07-03 11:34:07	3.47779e-08	40	2024-07-03 11:36:06	3.84009e-08	40	2024-07-03 11:37:30	4.2472e-08	40	2024-07-03 11:39:10	4.76524e-08	40	2024-07-03 11:47:24	5.14153e-08	40	2024-07-03 11:48:47	5.76512e-08	40	2024-07-03 11:50:08	6.46447e-08	40	2024-07-03 11:51:32	7.55697e-08	40	2024-07-03 11:53:01	9.27032e-08	40	2024-07-03 11:56:12	1.21979e-07	40	2024-07-03 11:58:28	1.7988e-07
41	2024-07-03 11:30:33	3.41692e-08	41	2024-07-03 11:32:28	3.42444e-08	41	2024-07-03 11:34:08	3.4773e-08	41	2024-07-03 11:36:07	3.84035e-08	41	2024-07-03 11:37:31	4.24709e-08	41	2024-07-03 11:39:11	4.76459e-08	41	2024-07-03 11:47:25	5.14224e-08	41	2024-07-03 11:48:48	5.76524e-08	41	2024-07-03 11:50:09	6.46475e-08	41	2024-07-03 11:51:33	7.55773e-08	41	2024-07-03 11:53:02	9.27114e-08	41	2024-07-03 11:56:13	1.2199e-07	41	2024-07-03 11:58:29	1.79878e-07
42	2024-07-03 11:30:34	3.41658e-08	42	2024-07-03 11:32:29	3.4241e-08	42	2024-07-03 11:34:09	3.47693e-08	42	2024-07-03 11:36:08	3.84051e-08	42	2024-07-03 11:37:32	4.24709e-08	42	2024-07-03 11:39:12	4.76467e-08	42	2024-07-03 11:47:26	5.14194e-08	42	2024-07-03 11:48:49	5.76489e-08	42	2024-07-03 11:50:10	6.46448e-08	42	2024-07-03 11:51:34	7.5561e-08	42	2024-07-03 11:53:03	9.27134e-08	42	2024-07-03 11:56:14	1.21986e-07	42	2024-07-03 11:58:30	1.79895e-07
43	2024-07-03 11:30:35	3.41699e-08	43	2024-07-03 11:32:30	3.4226e-08	43	2024-07-03 11:34:10	3.47779e-08	43	2024-07-03 11:36:09	3.84036e-08	43	2024-07-03 11:37:33	4.24614e-08	43	2024-07-03 11:39:13	4.7648e-08	43	2024-07-03 11:47:27	5.14154e-08	43	2024-07-03 11:48:50	5.76543e-08	43	2024-07-03 11:50:11	6.46475e-08	43	2024-07-03 11:51:35	7.55622e-08	43	2024-07-03 11:53:04	9.27082e-08	43	2024-07-03 11:56:15	1.21979e-07	43	2024-07-03 11:58:31	1.7989e-07
44	2024-07-03 11:30:36	3.41615e-08	44	2024-07-03 11:32:31	3.42268e-08	44	2024-07-03 11:34:11	3.47811e-08	44	2024-07-03 11:36:10	3.84041e-08	44	2024-07-03 11:37:34	4.24644e-08	44	2024-07-03 11:39:14	4.76472e-08	44	2024-07-03 11:47:28	5.14146e-08	44	2024-07-03 11:48:51	5.76546e-08	44	2024-07-03 11:50:12	6.46371e-08	44	2024-07-03 11:51:36	7.55683e-08	44	2024-07-03 11:53:05	9.27228e-08	44	2024-07-03 11:56:16	1.2198e-07	44	2024-07-03 11:58:32	1.79871e-07
45	2024-07-03 11:30:37	3.41558e-08	45	2024-07-03 11:32:32	3.42126e-08	45	2024-07-03 11:34:12	3.47802e-08	45	2024-07-03 11:36:11	3.84048e-08	45	2024-07-03 11:37:35	4.24563e-08	45	2024-07-03 11:39:15	4.76474e-08	45	2024-07-03 11:47:29	5.14148e-08	45	2024-07-03 11:48:52	5.76551e-08	45	2024-07-03 11:50:13	6.46456e-08	45	2024-07-03 11:51:37	7.55733e-08	45	2024-07-03 11:53:06	9.27211e-08	45	2024-07-03 11:56:17	1.21974e-07	45	2024-07-03 11:58:33	1.79856e-07
46	2024-07-03 11:30:38	3.41511e-08	46	2024-07-03 11:32:33	3.42099e-08	46	2024-07-03 11:34:13	3.47701e-08	46	2024-07-03 11:36:12	3.84119e-08	46	2024-07-03 11:37:36	4.24496e-08	46	2024-07-03 11:39:16	4.76429e-08	46	2024-07-03 11:47:30	5.14155e-08	46	2024-07-03 11:48:53	5.76626e-08	46	2024-07-03 11:50:14	6.46462e-08	46	2024-07-03 11:51:38	7.55689e-08	46	2024-07-03 11:53:07	9.27156e-08	46	2024-07-03 11:56:18	1.21984e-07	46	2024-07-03 11:58:34	1.79882e-07
47	2024-07-03 11:30:39	3.41463e-08	47	2024-07-03 11:32:34	3.4209e-08	47	2024-07-03 11:34:14	3.47683e-08	47	2024-07-03 11:36:13	3.84252e-08	47	2024-07-03 11:37:37	4.24459e-08	47	2024-07-03 11:39:17	4.76351e-08	47	2024-07-03 11:47:31	5.1417e-08	47	2024-07-03 11:48:54	5.76675e-08	47	2024-07-03 11:50:15	6.46469e-08	47	2024-07-03 11:51:39	7.55702e-08	47	2024-07-03 11:53:08	9.27207e-08	47	2024-07-03 11:56:19	1.21988e-07	47	2024-07-03 11:58:35	1.79861e-07
48	2024-07-03 11:30:40	3.41484e-08	48	2024-07-03 11:32:35	3.4223e-08	48	2024-07-03 11:34:15	3.47705e-08	48	2024-07-03 11:36:14	3.84108e-08	48	2024-07-03 11:37:38	4.24474e-08	48	2024-07-03 11:39:18	4.76355e-08	48	2024-07-03 11:47:32	5.14148e-08	48	2024-07-03 11:48:55	5.76681e-08	48	2024-07-03 11:50:16	6.46461e-08	48	2024-07-03 11:51:40	7.55647e-08	48	2024-07-03 11:53:09	9.27196e-08	48	2024-07-03 11:56:20	1.21974e-07	48	2024-07-03 11:58:36	1.79862e-07
49	2024-07-03 11:30:41	3.41499e-08	49	2024-07-03 11:32:36	3.42114e-08	49	2024-07-03 11:34:16	3.47637e-08	49	2024-07-03 11:36:15	3.84148e-08	49	2024-07-03 11:37:39	4.24492e-08	49	2024-07-03 11:39:19	4.76313e-08	49	2024-07-03 11:47:33	5.14152e-08	49	2024-07-03 11:48:56	5.76781e-08	49	2024-07-03 11:50:17	6.46483e-08	49	2024-07-03 11:51:41	7.55736e-08	49	2024-07-03 11:53:10	9.27175e-08	49	2024-07-03 11:56:21	1.21982e-07	49	2024-07-03 11:58:37	1.7988e-07
50	2024-07-03 11:30:42	3.41483e-08	50	2024-07-03 11:32:37	3.42043e-08	50	2024-07-03 11:34:17	3.47673e-08	50	2024-07-03 11:36:16	3.84165e-08	50	2024-07-03 11:37:40	4.2457e-08	50	2024-07-03 11:39:20	4.76395e-08	50	2024-07-03 11:47:34	5.14166e-08	50	2024-07-03 11:48:57	5.76625e-08	50	2024-07-03 11:50:18	6.46496e-08	50	2024-07-03 11:51:42	7.5566e-08	50	2024-07-03 11:53:11	9.27137e-08	50	2024-07-03 11:56:22	1.2199e-07	50	2024-07-03 11:58:38	1.79887e-07
51	2024-07-03 11:30:43	3.41537e-08	51	2024-07-03 11:32:38	3.42048e-08	51	2024-07-03 11:34:18	3.47975e-08	51	2024-07-03 11:36:17	3.84237e-08	51	2024-07-03 11:37:41	4.24554e-08	51	2024-07-03 11:39:21	4.76382e-08	51	2024-07-03 11:47:35	5.14203e-08	51	2024-07-03 11:48:58	5.76532e-08	51	2024-07-03 11:50:19	6.4645e-08	51	2024-07-03 11:51:43	7.55573e-08	51	2024-07-03 11:53:12	9.27225e-08	51	2024-07-03 11:56:23	1.21987e-07	51	2024-07-03 11:58:39	1.79892e-07
52	2024-07-03 11:30:44	3.41507e-08	52	2024-07-03 11:32:39	3.42105e-08	52	2024-07-03 11:34:19	3.47781e-08	52	2024-07-03 11:36:18	3.84066e-08	52	2024-07-03 11:37:42	4.24611e-08	52	2024-07-03 11:39:22	4.76358e-08	52	2024-07-03 11:47:36	5.14229e-08	52	2024-07-03 11:48:59	5.76514e-08	52	2024-07-03 11:50:20	6.46435e-08	52	2024-07-03 11:51:44	7.55572e-08	52	2024-07-03 11:53:13	9.27209e-08	52	2024-07-03 11:56:24	1.21983e-07	52	2024-07-03 11:58:40	1.79885e-07
53	2024-07-03 11:30:45	3.41544e-08	53	2024-07-03 11:32:40	3.42249e-08	53	2024-07-03 11:34:20	3.47663e-08	53	2024-07-03 11:36:19	3.83903e-08	53	2024-07-03 11:37:43	4.24589e-08	53	2024-07-03 11:39:23	4.76287e-08	53	2024-07-03 11:47:37	5.14188e-08	53	2024-07-03 11:49:00	5.76532e-08	53	2024-07-03 11:50:21	6.46441e-08	53	2024-07-03 11:51:45	7.55629e-08	53	2024-07-03 11:53:14	9.27167e-08	53	2024-07-03 11:56:25	1.22006e-07	53	2024-07-03 11:58:41	1.7989e-07
54	2024-07-03 11:30:46	3.41531e-08	54	2024-07-03 11:32:41	3.42264e-08	54	2024-07-03 11:34:21	3.47697e-08	54	2024-07-03 11:36:20	3.83897e-08	54	2024-07-03 11:37:44	4.24573e-08	54	2024-07-03 11:39:24	4.76299e-08	54	2024-07-03 11:47:38	5.14207e-08	54	2024-07-03 11:49:01	5.76554e-08	54	2024-07-03 11:50:22	6.46487e-08	54	2024-07-03 11:51:46	7.55613e-08	54	2024-07-03 11:53:15	9.27142e-08	54	2024-07-03 11:56:26	1.21999e-07	54	2024-07-03 11:58:42	1.79903e-07
55	2024-07-03 11:30:47	3.41551e-08	55	2024-07-03 11:32:42	3.41978e-08	55	2024-07-03 11:34:22	3.47536e-08	55	2024-07-03 11:36:21	3.83971e-08	55	2024-07-03 11:37:45	4.24557e-08	55	2024-07-03 11:39:25	4.76252e-08	55	2024-07-03 11:47:39	5.14187e-08	55	2024-07-03 11:49:02	5.76627e-08	55	2024-07-03 11:50:23	6.46453e-08	55	2024-07-03 11:51:47	7.55654e-08	55	2024-07-03 11:53:16	9.27251e-08	55	2024-07-03 11:56:27	1.22002e-07	55	2024-07-03 11:58:43	1.79892e-07
56	2024-07-03 11:30:48	3.41548e-08	56	2024-07-03 11:32:43	3.42031e-08	56	2024-07-03 11:34:23	3.47561e-08	56	2024-07-03 11:36:22	3.83987e-08	56	2024-07-03 11:37:46	4.24569e-08	56	2024-07-03 11:39:26	4.76361e-08	56	2024-07-03 11:47:40	5.1417e-08	56	2024-07-03 11:49:03	5.76676e-08	56	2024-07-03 11:50:24	6.46514e-08	56	2024-07-03 11:51:48	7.55655e-08	56	2024-07-03 11:53:17	9.27135e-08	56	2024-07-03 11:56:28	1.21982e-07	56	2024-07-03 11:58:44	1.79877e-07
57	2024-07-03 11:30:49	3.4142e-08	57	2024-07-03 11:32:44	3.42011e-08	57	2024-07-03 11:34:24	3.47691e-08	57	2024-07-03 11:36:23	3.84038e-08	57	2024-07-03 11:37:47	4.24594e-08	57	2024-07-03 11:39:27	4.76278e-08	57	2024-07-03 11:47:41	5.1417e-08	57	2024-07-03 11:49:04	5.76654e-08	57	2024-07-03 11:50:25	6.46548e-08	57	2024-07-03 11:51:49	7.55684e-08	57	2024-07-03 11:53:18	9.27164e-08	57	2024-07-03 11:56:29	1.21999e-07	57	2024-07-03 11:58:45	1.79886e-07
58	2024-07-03 11:30:50	3.41297e-08	58	2024-07-03 11:32:45	3.41911e-08	58	2024-07-03 11:34:25	3.47667e-08	58	2024-07-03 11:36:24	3.84007e-08	58	2024-07-03 11:37:48	4.24791e-08	58	2024-07-03 11:39:28	4.76263e-08	58	2024-07-03 11:47:42	5.14167e-08	58	2024-07-03 11:49:05	5.76614e-08	58	2024-07-03 11:50:26	6.46558e-08	58	2024-07-03 11:51:50	7.55631e-08	58	2024-07-03 11:53:19	9.27251e-08	58	2024-07-03 11:56:30	1.21996e-07	58	2024-07-03 11:58:46	1.79871e-07
59	2024-07-03 11:30:51	3.41327e-08	59	2024-07-03 11:32:46	3.41703e-08	59	2024-07-03 11:34:26	3.47635e-08	59	2024-07-03 11:36:25	3.84007e-08	59	2024-07-03 11:37:49	4.24684e-08	59	2024-07-03 11:39:29	4.76266e-08	59	2024-07-03 11:47:43	5.14184e-08	59	2024-07-03 11:49:06	5.76603e-08	59	2024-07-03 11:50:27	6.46534e-08	59	2024-07-03 11:51:51	7.5561e-08	59	2024-07-03 11:53:20	9.2726e-08	59	2024-07-03 11:56:31	1.21981e-07	59	2024-07-03 11:58:47	1.79884e-07
60	2024-07-03 11:30:52	3.41383e-08	60	2024-07-03 11:32:47	3.41766e-08	60	2024-07-03 11:34:27	3.47577e-08	60	2024-07-03 11:36:26	3.84127e-08	60	2024-07-03 11:37:50	4.24732e-08	60	2024-07-03 11:39:30	4.76307e-08	60	2024-07-03 11:47:44	5.14181e-08	60	2024-07-03 11:49:07	5.76604e-08	60	2024-07-03 11:50:28	6.46578e-08	60	2024-07-03 11:51:52	7.55702e-08	60	2024-07-03 11:53:21	9.27228e-08	60	2024-07-03 11:56:32	1.21998e-07	60	2024-07-03 11:58:48	1.79898e-07
Reflectance (%)		0.351911			0.3526			0.358629			0.398401			0.442843			0.499498			0.540759			0.609117			0.685746			0.805248			0.993126			1.31373			1.94727
99% Ref										Dark
450 nm Wavelength			550 nm Wavelength			650 nm Wavelength				450 nm Wavelength			550 nm Wavelength			650 nm Wavelength
Software Version:	1.0.0.3		Software Version:	1.0.0.3		Software Version:	1.0.0.3			Software Version:	1.0.0.3		Software Version:	1.0.0.3		Software Version:	1.0.0.3
TimeStamp:		2024-07-03 10:12:56	TimeStamp:		2024-07-03 10:14:43	TimeStamp:		2024-07-03 10:16:18		TimeStamp:		2024-07-03 10:05:40	TimeStamp:		2024-07-03 10:04:18	TimeStamp:		2024-07-03 10:02:31
Detector Serial Number:		339731	Detector Serial Number:		339731	Detector Serial Number:		339731		Detector Serial Number:		339731	Detector Serial Number:		339731	Detector Serial Number:		339731
Calibration Name:		Amps	Calibration Name:		Amps	Calibration Name:		Amps		Calibration Name:		Amps	Calibration Name:		Amps	Calibration Name:		Amps
Calibrated Units:		Amps	Calibrated Units:		Amps	Calibrated Units:		Amps		Calibrated Units:		Amps	Calibrated Units:		Amps	Calibrated Units:		Amps
Comment:			Comment:			Comment:				Comment:			Comment:			Comment:
Number of Samples:		61	Number of Samples:		61	Number of Samples:		61		Number of Samples:		61	Number of Samples:		61	Number of Samples:		61
Sample Interval (sec):		1	Sample Interval (sec):		1	Sample Interval (sec):		1		Sample Interval (sec):		1	Sample Interval (sec):		1	Sample Interval (sec):		1
Averaging Period (sec):		1	Averaging Period (sec):		1	Averaging Period (sec):		1		Averaging Period (sec):		1	Averaging Period (sec):		1	Averaging Period (sec):		1
Scan Duration (sec):		60.0664	Scan Duration (sec):		60.0953	Scan Duration (sec):		60.0453		Scan Duration (sec):		60.0042	Scan Duration (sec):		60.098	Scan Duration (sec):		60.0117
Minimum Value:		2.9133e-06	Minimum Value:		6.64073e-06	Minimum Value:		9.00959e-06		Minimum Value:		8.86695e-10	Minimum Value:		2.9846e-09	Minimum Value:		2.04957e-09
Maximum Value:		2.95323e-06	Maximum Value:		6.69264e-06	Maximum Value:		9.0614e-06		Maximum Value:		9.07793e-10	Maximum Value:		3.17682e-09	Maximum Value:		2.08541e-09
Range:		3.99324e-08	Range:		5.1906e-08	Range:		5.18034e-08		Range:		2.10979e-11	Range:		1.92224e-10	Range:		3.58341e-11
Average Value:		2.93072e-06	Average Value:		6.66473e-06	Average Value:		9.03548e-06		Average Value:		8.90925e-10	Average Value:		3.00425e-09	Average Value:		2.06775e-09
Standard Deviation:		1.09464e-08	Standard Deviation:		1.68895e-08	Standard Deviation:		1.42245e-08		Standard Deviation:		3.59132e-12	Standard Deviation:		2.63326e-11	Standard Deviation:		7.79368e-12
COV (%):		0.373506	COV (%):		0.253416	COV (%):		0.157429		COV (%):		0.4031	COV (%):		0.876513	COV (%):		0.376915
Data Points:			Data Points:			Data Points:				Data Points:			Data Points:			Data Points:
0	2024-07-03 10:12:56	2.9515e-06	0	2024-07-03 10:14:43	6.6923e-06	0	2024-07-03 10:16:18	9.0614e-06		0	2024-07-03 10:05:40	8.98508e-10	0	2024-07-03 10:04:18	3.00159e-09	0	2024-07-03 10:02:31	2.07679e-09
1	2024-07-03 10:12:57	2.95274e-06	1	2024-07-03 10:14:44	6.69264e-06	1	2024-07-03 10:16:19	9.05972e-06		1	2024-07-03 10:05:41	8.90281e-10	1	2024-07-03 10:04:19	2.99867e-09	1	2024-07-03 10:02:32	2.07594e-09
2	2024-07-03 10:12:58	2.95145e-06	2	2024-07-03 10:14:45	6.69213e-06	2	2024-07-03 10:16:20	9.05908e-06		2	2024-07-03 10:05:42	8.88902e-10	2	2024-07-03 10:04:20	2.99774e-09	2	2024-07-03 10:02:33	2.07454e-09
3	2024-07-03 10:12:59	2.95066e-06	3	2024-07-03 10:14:46	6.6886e-06	3	2024-07-03 10:16:21	9.05998e-06		3	2024-07-03 10:05:43	8.94658e-10	3	2024-07-03 10:04:21	2.99732e-09	3	2024-07-03 10:02:34	2.07281e-09
4	2024-07-03 10:13:00	2.95323e-06	4	2024-07-03 10:14:47	6.68686e-06	4	2024-07-03 10:16:22	9.05844e-06		4	2024-07-03 10:05:44	8.89831e-10	4	2024-07-03 10:04:22	2.99351e-09	4	2024-07-03 10:02:35	2.07518e-09
5	2024-07-03 10:13:01	2.94631e-06	5	2024-07-03 10:14:48	6.68741e-06	5	2024-07-03 10:16:23	9.05687e-06		5	2024-07-03 10:05:45	8.92389e-10	5	2024-07-03 10:04:23	2.99796e-09	5	2024-07-03 10:02:36	2.08219e-09
6	2024-07-03 10:13:02	2.94566e-06	6	2024-07-03 10:14:49	6.68876e-06	6	2024-07-03 10:16:24	9.057e-06		6	2024-07-03 10:05:46	8.87304e-10	6	2024-07-03 10:04:24	3.00015e-09	6	2024-07-03 10:02:37	2.0851e-09
7	2024-07-03 10:13:03	2.94698e-06	7	2024-07-03 10:14:50	6.68935e-06	7	2024-07-03 10:16:25	9.05635e-06		7	2024-07-03 10:05:47	8.89027e-10	7	2024-07-03 10:04:25	2.99974e-09	7	2024-07-03 10:02:38	2.07282e-09
8	2024-07-03 10:13:04	2.9451e-06	8	2024-07-03 10:14:51	6.68827e-06	8	2024-07-03 10:16:26	9.05312e-06		8	2024-07-03 10:05:48	8.94148e-10	8	2024-07-03 10:04:26	3.00742e-09	8	2024-07-03 10:02:39	2.07242e-09
9	2024-07-03 10:13:05	2.94791e-06	9	2024-07-03 10:14:52	6.68844e-06	9	2024-07-03 10:16:27	9.05252e-06		9	2024-07-03 10:05:49	8.90183e-10	9	2024-07-03 10:04:27	3.003e-09	9	2024-07-03 10:02:40	2.07173e-09
10	2024-07-03 10:13:06	2.94273e-06	10	2024-07-03 10:14:53	6.68922e-06	10	2024-07-03 10:16:28	9.04818e-06		10	2024-07-03 10:05:50	8.88407e-10	10	2024-07-03 10:04:28	3.00072e-09	10	2024-07-03 10:02:41	2.07045e-09
11	2024-07-03 10:13:07	2.9403e-06	11	2024-07-03 10:14:54	6.68722e-06	11	2024-07-03 10:16:29	9.04694e-06		11	2024-07-03 10:05:51	8.9237e-10	11	2024-07-03 10:04:29	2.99869e-09	11	2024-07-03 10:02:42	2.06737e-09
12	2024-07-03 10:13:08	2.93954e-06	12	2024-07-03 10:14:55	6.68205e-06	12	2024-07-03 10:16:30	9.04281e-06		12	2024-07-03 10:05:52	8.9178e-10	12	2024-07-03 10:04:30	3.04104e-09	12	2024-07-03 10:02:43	2.06831e-09
13	2024-07-03 10:13:09	2.93632e-06	13	2024-07-03 10:14:56	6.68147e-06	13	2024-07-03 10:16:31	9.03982e-06		13	2024-07-03 10:05:53	8.89279e-10	13	2024-07-03 10:04:31	3.00274e-09	13	2024-07-03 10:02:44	2.06841e-09
14	2024-07-03 10:13:10	2.94175e-06	14	2024-07-03 10:14:57	6.6796e-06	14	2024-07-03 10:16:32	9.04306e-06		14	2024-07-03 10:05:54	8.89543e-10	14	2024-07-03 10:04:32	2.99658e-09	14	2024-07-03 10:02:45	2.07436e-09
15	2024-07-03 10:13:11	2.94591e-06	15	2024-07-03 10:14:58	6.68067e-06	15	2024-07-03 10:16:33	9.04419e-06		15	2024-07-03 10:05:55	8.88499e-10	15	2024-07-03 10:04:33	2.99577e-09	15	2024-07-03 10:02:46	2.07262e-09
16	2024-07-03 10:13:12	2.94274e-06	16	2024-07-03 10:14:59	6.68075e-06	16	2024-07-03 10:16:34	9.03817e-06		16	2024-07-03 10:05:56	8.88943e-10	16	2024-07-03 10:04:34	2.99828e-09	16	2024-07-03 10:02:47	2.08246e-09
17	2024-07-03 10:13:13	2.93322e-06	17	2024-07-03 10:15:00	6.6775e-06	17	2024-07-03 10:16:35	9.03917e-06		17	2024-07-03 10:05:57	8.9209e-10	17	2024-07-03 10:04:35	3.05022e-09	17	2024-07-03 10:02:48	2.07189e-09
18	2024-07-03 10:13:14	2.93188e-06	18	2024-07-03 10:15:01	6.67477e-06	18	2024-07-03 10:16:36	9.03896e-06		18	2024-07-03 10:05:58	8.89527e-10	18	2024-07-03 10:04:36	3.00191e-09	18	2024-07-03 10:02:49	2.07125e-09
19	2024-07-03 10:13:15	2.93191e-06	19	2024-07-03 10:15:02	6.67559e-06	19	2024-07-03 10:16:37	9.04115e-06		19	2024-07-03 10:05:59	8.91459e-10	19	2024-07-03 10:04:37	2.99968e-09	19	2024-07-03 10:02:50	2.07544e-09
20	2024-07-03 10:13:16	2.93321e-06	20	2024-07-03 10:15:03	6.67538e-06	20	2024-07-03 10:16:38	9.04175e-06		20	2024-07-03 10:06:00	8.92509e-10	20	2024-07-03 10:04:38	2.9971e-09	20	2024-07-03 10:02:51	2.07735e-09
21	2024-07-03 10:13:17	2.9328e-06	21	2024-07-03 10:15:04	6.66856e-06	21	2024-07-03 10:16:39	9.04361e-06		21	2024-07-03 10:06:01	8.91245e-10	21	2024-07-03 10:04:39	3.00372e-09	21	2024-07-03 10:02:52	2.07835e-09
22	2024-07-03 10:13:18	2.93014e-06	22	2024-07-03 10:15:05	6.66746e-06	22	2024-07-03 10:16:40	9.04581e-06		22	2024-07-03 10:06:02	9.07793e-10	22	2024-07-03 10:04:40	3.02946e-09	22	2024-07-03 10:02:53	2.07409e-09
23	2024-07-03 10:13:19	2.9293e-06	23	2024-07-03 10:15:06	6.66959e-06	23	2024-07-03 10:16:41	9.04427e-06		23	2024-07-03 10:06:03	8.91677e-10	23	2024-07-03 10:04:41	3.01538e-09	23	2024-07-03 10:02:54	2.06554e-09
24	2024-07-03 10:13:20	2.93309e-06	24	2024-07-03 10:15:07	6.66622e-06	24	2024-07-03 10:16:42	9.04432e-06		24	2024-07-03 10:06:04	9.02173e-10	24	2024-07-03 10:04:42	2.99734e-09	24	2024-07-03 10:02:55	2.0675e-09
25	2024-07-03 10:13:21	2.92444e-06	25	2024-07-03 10:15:08	6.66743e-06	25	2024-07-03 10:16:43	9.04421e-06		25	2024-07-03 10:06:05	8.89673e-10	25	2024-07-03 10:04:43	3.00819e-09	25	2024-07-03 10:02:56	2.06877e-09
26	2024-07-03 10:13:22	2.92589e-06	26	2024-07-03 10:15:09	6.66867e-06	26	2024-07-03 10:16:44	9.04403e-06		26	2024-07-03 10:06:06	8.89695e-10	26	2024-07-03 10:04:44	3.01547e-09	26	2024-07-03 10:02:57	2.07105e-09
27	2024-07-03 10:13:23	2.92601e-06	27	2024-07-03 10:15:10	6.66676e-06	27	2024-07-03 10:16:45	9.04261e-06		27	2024-07-03 10:06:07	8.88309e-10	27	2024-07-03 10:04:45	2.99504e-09	27	2024-07-03 10:02:58	2.06891e-09
28	2024-07-03 10:13:24	2.92994e-06	28	2024-07-03 10:15:11	6.66741e-06	28	2024-07-03 10:16:46	9.04088e-06		28	2024-07-03 10:06:08	8.87893e-10	28	2024-07-03 10:04:46	3.02248e-09	28	2024-07-03 10:02:59	2.06616e-09
29	2024-07-03 10:13:25	2.92539e-06	29	2024-07-03 10:15:12	6.66711e-06	29	2024-07-03 10:16:47	9.0399e-06		29	2024-07-03 10:06:09	8.88838e-10	29	2024-07-03 10:04:47	2.99492e-09	29	2024-07-03 10:03:00	2.06359e-09
30	2024-07-03 10:13:26	2.92307e-06	30	2024-07-03 10:15:13	6.66634e-06	30	2024-07-03 10:16:48	9.03733e-06		30	2024-07-03 10:06:10	8.87693e-10	30	2024-07-03 10:04:48	2.99068e-09	30	2024-07-03 10:03:01	2.06369e-09
31	2024-07-03 10:13:27	2.92726e-06	31	2024-07-03 10:15:14	6.6654e-06	31	2024-07-03 10:16:49	9.03373e-06		31	2024-07-03 10:06:11	8.88091e-10	31	2024-07-03 10:04:49	2.98868e-09	31	2024-07-03 10:03:02	2.06487e-09
32	2024-07-03 10:13:28	2.93723e-06	32	2024-07-03 10:15:15	6.66061e-06	32	2024-07-03 10:16:50	9.03602e-06		32	2024-07-03 10:06:12	8.89011e-10	32	2024-07-03 10:04:50	3.00114e-09	32	2024-07-03 10:03:03	2.06452e-09
33	2024-07-03 10:13:29	2.9305e-06	33	2024-07-03 10:15:16	6.66066e-06	33	2024-07-03 10:16:51	9.03627e-06		33	2024-07-03 10:06:13	8.91235e-10	33	2024-07-03 10:04:51	2.99371e-09	33	2024-07-03 10:03:04	2.0651e-09
34	2024-07-03 10:13:30	2.92375e-06	34	2024-07-03 10:15:17	6.65589e-06	34	2024-07-03 10:16:52	9.03444e-06		34	2024-07-03 10:06:14	8.90006e-10	34	2024-07-03 10:04:52	2.99453e-09	34	2024-07-03 10:03:05	2.06702e-09
35	2024-07-03 10:13:31	2.92423e-06	35	2024-07-03 10:15:18	6.65178e-06	35	2024-07-03 10:16:53	9.03461e-06		35	2024-07-03 10:06:15	8.95011e-10	35	2024-07-03 10:04:53	2.9988e-09	35	2024-07-03 10:03:06	2.06789e-09
36	2024-07-03 10:13:32	2.92265e-06	36	2024-07-03 10:15:19	6.65577e-06	36	2024-07-03 10:16:54	9.03379e-06		36	2024-07-03 10:06:16	8.88895e-10	36	2024-07-03 10:04:54	2.9955e-09	36	2024-07-03 10:03:07	2.06596e-09
37	2024-07-03 10:13:33	2.92204e-06	37	2024-07-03 10:15:20	6.65703e-06	37	2024-07-03 10:16:55	9.03374e-06		37	2024-07-03 10:06:17	8.89492e-10	37	2024-07-03 10:04:55	2.99829e-09	37	2024-07-03 10:03:08	2.069e-09
38	2024-07-03 10:13:34	2.9255e-06	38	2024-07-03 10:15:21	6.65781e-06	38	2024-07-03 10:16:56	9.02973e-06		38	2024-07-03 10:06:18	8.88639e-10	38	2024-07-03 10:04:56	2.99163e-09	38	2024-07-03 10:03:09	2.06883e-09
39	2024-07-03 10:13:35	2.92218e-06	39	2024-07-03 10:15:22	6.65223e-06	39	2024-07-03 10:16:57	9.02591e-06		39	2024-07-03 10:06:19	8.90673e-10	39	2024-07-03 10:04:57	2.99202e-09	39	2024-07-03 10:03:10	2.0661e-09
40	2024-07-03 10:13:36	2.9225e-06	40	2024-07-03 10:15:23	6.64729e-06	40	2024-07-03 10:16:58	9.02695e-06		40	2024-07-03 10:06:20	8.98983e-10	40	2024-07-03 10:04:58	2.98782e-09	40	2024-07-03 10:03:11	2.06289e-09
41	2024-07-03 10:13:37	2.92602e-06	41	2024-07-03 10:15:24	6.65044e-06	41	2024-07-03 10:16:59	9.02326e-06		41	2024-07-03 10:06:21	8.92543e-10	41	2024-07-03 10:04:59	2.99307e-09	41	2024-07-03 10:03:12	2.06085e-09
42	2024-07-03 10:13:38	2.92937e-06	42	2024-07-03 10:15:25	6.65383e-06	42	2024-07-03 10:17:00	9.02232e-06		42	2024-07-03 10:06:22	8.90737e-10	42	2024-07-03 10:05:00	2.99223e-09	42	2024-07-03 10:03:13	2.07088e-09
43	2024-07-03 10:13:39	2.92457e-06	43	2024-07-03 10:15:26	6.65413e-06	43	2024-07-03 10:17:01	9.0232e-06		43	2024-07-03 10:06:23	8.90108e-10	43	2024-07-03 10:05:01	2.99622e-09	43	2024-07-03 10:03:14	2.07019e-09
44	2024-07-03 10:13:40	2.91659e-06	44	2024-07-03 10:15:27	6.65e-06	44	2024-07-03 10:17:02	9.02144e-06		44	2024-07-03 10:06:24	8.88899e-10	44	2024-07-03 10:05:02	2.98796e-09	44	2024-07-03 10:03:15	2.06068e-09
45	2024-07-03 10:13:41	2.91919e-06	45	2024-07-03 10:15:28	6.65248e-06	45	2024-07-03 10:17:03	9.02002e-06		45	2024-07-03 10:06:25	8.93127e-10	45	2024-07-03 10:05:03	3.0034e-09	45	2024-07-03 10:03:16	2.06178e-09
46	2024-07-03 10:13:42	2.91593e-06	46	2024-07-03 10:15:29	6.65311e-06	46	2024-07-03 10:17:04	9.01984e-06		46	2024-07-03 10:06:26	8.90352e-10	46	2024-07-03 10:05:04	2.99487e-09	46	2024-07-03 10:03:17	2.06145e-09
47	2024-07-03 10:13:43	2.92468e-06	47	2024-07-03 10:15:30	6.64678e-06	47	2024-07-03 10:17:05	9.01837e-06		47	2024-07-03 10:06:27	8.94333e-10	47	2024-07-03 10:05:05	3.04186e-09	47	2024-07-03 10:03:18	2.05909e-09
48	2024-07-03 10:13:44	2.924e-06	48	2024-07-03 10:15:31	6.644e-06	48	2024-07-03 10:17:06	9.02086e-06		48	2024-07-03 10:06:28	8.87909e-10	48	2024-07-03 10:05:06	3.04065e-09	48	2024-07-03 10:03:19	2.05688e-09
49	2024-07-03 10:13:45	2.91864e-06	49	2024-07-03 10:15:32	6.64363e-06	49	2024-07-03 10:17:07	9.0191e-06		49	2024-07-03 10:06:29	8.91309e-10	49	2024-07-03 10:05:07	3.17682e-09	49	2024-07-03 10:03:20	2.05854e-09
50	2024-07-03 10:13:46	2.91571e-06	50	2024-07-03 10:15:33	6.64352e-06	50	2024-07-03 10:17:08	9.018e-06		50	2024-07-03 10:06:30	8.87983e-10	50	2024-07-03 10:05:08	2.9883e-09	50	2024-07-03 10:03:21	2.05628e-09
51	2024-07-03 10:13:47	2.92241e-06	51	2024-07-03 10:15:34	6.64404e-06	51	2024-07-03 10:17:09	9.01777e-06		51	2024-07-03 10:06:31	8.89662e-10	51	2024-07-03 10:05:09	2.9846e-09	51	2024-07-03 10:03:22	2.05619e-09
52	2024-07-03 10:13:48	2.91977e-06	52	2024-07-03 10:15:35	6.64534e-06	52	2024-07-03 10:17:10	9.01877e-06		52	2024-07-03 10:06:32	8.89288e-10	52	2024-07-03 10:05:10	2.98934e-09	52	2024-07-03 10:03:23	2.05639e-09
53	2024-07-03 10:13:49	2.9133e-06	53	2024-07-03 10:15:36	6.64514e-06	53	2024-07-03 10:17:11	9.01751e-06		53	2024-07-03 10:06:33	8.87753e-10	53	2024-07-03 10:05:11	3.0019e-09	53	2024-07-03 10:03:24	2.05904e-09
54	2024-07-03 10:13:50	2.91461e-06	54	2024-07-03 10:15:37	6.64476e-06	54	2024-07-03 10:17:12	9.0161e-06		54	2024-07-03 10:06:34	8.89229e-10	54	2024-07-03 10:05:12	2.99452e-09	54	2024-07-03 10:03:25	2.05533e-09
55	2024-07-03 10:13:51	2.92071e-06	55	2024-07-03 10:15:38	6.6434e-06	55	2024-07-03 10:17:13	9.01604e-06		55	2024-07-03 10:06:35	8.9122e-10	55	2024-07-03 10:05:13	2.99582e-09	55	2024-07-03 10:03:26	2.05401e-09
56	2024-07-03 10:13:52	2.92327e-06	56	2024-07-03 10:15:39	6.64587e-06	56	2024-07-03 10:17:14	9.01883e-06		56	2024-07-03 10:06:36	8.90416e-10	56	2024-07-03 10:05:14	2.98585e-09	56	2024-07-03 10:03:27	2.06372e-09
57	2024-07-03 10:13:53	2.91845e-06	57	2024-07-03 10:15:40	6.64524e-06	57	2024-07-03 10:17:15	9.01818e-06		57	2024-07-03 10:06:37	8.88174e-10	57	2024-07-03 10:05:15	2.99775e-09	57	2024-07-03 10:03:28	2.08541e-09
58	2024-07-03 10:13:54	2.92274e-06	58	2024-07-03 10:15:41	6.64169e-06	58	2024-07-03 10:17:16	9.01983e-06		58	2024-07-03 10:06:38	8.90411e-10	58	2024-07-03 10:05:16	2.99665e-09	58	2024-07-03 10:03:29	2.07014e-09
59	2024-07-03 10:13:55	2.92621e-06	59	2024-07-03 10:15:42	6.64073e-06	59	2024-07-03 10:17:17	9.01422e-06		59	2024-07-03 10:06:39	8.91605e-10	59	2024-07-03 10:05:17	3.00224e-09	59	2024-07-03 10:03:30	2.04957e-09
60	2024-07-03 10:13:56	2.92901e-06	60	2024-07-03 10:15:43	6.64125e-06	60	2024-07-03 10:17:18	9.00959e-06		60	2024-07-03 10:06:40	8.86695e-10	60	2024-07-03 10:05:18	3.00043e-09	60	2024-07-03 10:03:31	2.05712e-09

## Sheet: Figure 4d
Power (W)	Global Detector Angle (Degree)	Global Sample Angle (Degree)
4.25964e-09	0	0
4.47891e-09	0.5	0
4.50091e-09	1	0
4.51814e-09	1.5	0
4.84241e-09	2	0
9.93221e-09	2.5	0
2.93998e-08	3	0
5.93894e-08	3.5	0
9.42998e-08	4	0
1.28585e-07	4.5	0
1.51139e-07	5	0
1.62828e-07	5.5	0
1.72199e-07	6	0
1.77604e-07	6.5	0
1.83737e-07	7	0
1.91927e-07	7.5	0
2.01812e-07	8	0
2.11534e-07	8.5	0
2.18653e-07	9	0
2.18011e-07	9.5	0
2.1892e-07	10	0
2.25065e-07	10.5	0
2.31763e-07	11	0
2.33149e-07	11.5	0
2.3334e-07	12	0
2.33078e-07	12.5	0
2.33415e-07	13	0
2.32082e-07	13.5	0
2.26284e-07	14	0
2.16924e-07	14.5	0
2.09994e-07	15	0
2.00489e-07	15.5	0
1.8964e-07	16	0
1.7663e-07	16.5	0
1.66508e-07	17	0
1.57552e-07	17.5	0
1.50868e-07	18	0
1.47002e-07	18.5	0
1.43488e-07	19	0
1.40924e-07	19.5	0
1.4106e-07	20	0
1.3832e-07	20.5	0
1.35545e-07	21	0
1.33499e-07	21.5	0
1.31976e-07	22	0
1.32449e-07	22.5	0
1.34552e-07	23	0
1.33712e-07	23.5	0
1.30957e-07	24	0
1.25975e-07	24.5	0
1.22227e-07	25	0
1.19006e-07	25.5	0
1.16028e-07	26	0
1.13591e-07	26.5	0
1.10764e-07	27	0
1.07193e-07	27.5	0
1.05065e-07	28	0
1.03386e-07	28.5	0
1.01797e-07	29	0
1.01465e-07	29.5	0
1.01066e-07	30	0
1.00169e-07	30.5	0
9.90549e-08	31	0
9.75547e-08	31.5	0
9.61665e-08	32	0
9.40787e-08	32.5	0
9.13334e-08	33	0
8.87842e-08	33.5	0
8.68479e-08	34	0
8.55241e-08	34.5	0
8.42152e-08	35	0
8.35005e-08	35.5	0
8.30787e-08	36	0
8.24762e-08	36.5	0
8.16721e-08	37	0
8.04009e-08	37.5	0
7.9317e-08	38	0
7.82978e-08	38.5	0
7.69486e-08	39	0
7.65767e-08	39.5	0
7.62166e-08	40	0
7.57043e-08	40.5	0
7.4756e-08	41	0
7.36025e-08	41.5	0
7.27871e-08	42	0
7.13712e-08	42.5	0
7.07472e-08	43	0
7.0247e-08	43.5	0
7.01327e-08	44	0
7.01041e-08	44.5	0
7.00209e-08	45	0
7.03962e-08	45.5	0
7.03057e-08	46	0
6.99901e-08	46.5	0
6.91109e-08	47	0
6.81277e-08	47.5	0
6.76749e-08	48	0
6.7174e-08	48.5	0
6.6378e-08	49	0
6.59538e-08	49.5	0
6.52365e-08	50	0
6.45558e-08	50.5	0
6.42565e-08	51	0
6.40216e-08	51.5	0
6.36084e-08	52	0
6.31338e-08	52.5	0
6.28368e-08	53	0
6.21823e-08	53.5	0
6.17996e-08	54	0
6.17719e-08	54.5	0
6.15635e-08	55	0
6.1749e-08	55.5	0
6.16916e-08	56	0
6.16819e-08	56.5	0
6.14508e-08	57	0
6.1164e-08	57.5	0
6.10842e-08	58	0
6.08406e-08	58.5	0
6.06724e-08	59	0
6.03914e-08	59.5	0
6.00325e-08	60	0
5.97619e-08	60.5	0
5.95622e-08	61	0
5.94254e-08	61.5	0
5.9044e-08	62	0
5.86708e-08	62.5	0
5.8556e-08	63	0
5.83327e-08	63.5	0
5.82928e-08	64	0
5.80166e-08	64.5	0
5.81599e-08	65	0
5.81905e-08	65.5	0
5.81365e-08	66	0
5.80152e-08	66.5	0
5.76991e-08	67	0
5.74751e-08	67.5	0
5.71177e-08	68	0
5.6883e-08	68.5	0
5.66935e-08	69	0
5.6795e-08	69.5	0
5.69585e-08	70	0
5.67526e-08	70.5	0
5.64016e-08	71	0
5.59762e-08	71.5	0
5.57021e-08	72	0
5.56692e-08	72.5	0
5.54141e-08	73	0
5.5159e-08	73.5	0
5.4981e-08	74	0
5.4756e-08	74.5	0
5.45828e-08	75	0
5.44767e-08	75.5	0
5.43821e-08	76	0
5.43513e-08	76.5	0
5.41139e-08	77	0
5.37105e-08	77.5	0
5.34236e-08	78	0
5.32959e-08	78.5	0
5.30381e-08	79	0
5.29016e-08	79.5	0
5.27093e-08	80	0
5.26372e-08	80.5	0
5.23717e-08	81	0
5.21581e-08	81.5	0
5.18479e-08	82	0
5.16474e-08	82.5	0
5.16325e-08	83	0
5.14703e-08	83.5	0
5.15232e-08	84	0
5.14524e-08	84.5	0
5.12955e-08	85	0
5.10826e-08	85.5	0
5.10232e-08	86	0
5.09894e-08	86.5	0
5.07866e-08	87	0
5.05896e-08	87.5	0
5.04542e-08	88	0
5.04209e-08	88.5	0
5.04553e-08	89	0
5.0466e-08	89.5	0
5.03996e-08	90	0
5.03624e-08	90.5	0
5.04082e-08	91	0
5.05313e-08	91.5	0
5.05238e-08	92	0
5.06819e-08	92.5	0
5.07368e-08	93	0
5.07066e-08	93.5	0
5.0822e-08	94	0
5.08719e-08	94.5	0
5.11599e-08	95	0
5.11467e-08	95.5	0
5.12447e-08	96	0
5.12601e-08	96.5	0
5.13651e-08	97	0
5.15043e-08	97.5	0
5.17238e-08	98	0
5.18116e-08	98.5	0
5.1934e-08	99	0
5.23059e-08	99.5	0
5.22363e-08	100	0
5.25048e-08	100.5	0
5.25064e-08	101	0
5.26672e-08	101.5	0
5.29331e-08	102	0
5.31064e-08	102.5	0
5.34179e-08	103	0
5.36638e-08	103.5	0
5.37699e-08	104	0
5.40148e-08	104.5	0
5.42694e-08	105	0
5.4388e-08	105.5	0
5.47336e-08	106	0
5.49284e-08	106.5	0
5.50837e-08	107	0
5.54025e-08	107.5	0
5.56245e-08	108	0
5.59243e-08	108.5	0
5.60969e-08	109	0
5.63041e-08	109.5	0
5.62964e-08	110	0
5.65467e-08	110.5	0
5.70039e-08	111	0
5.71871e-08	111.5	0
5.72801e-08	112	0
5.75066e-08	112.5	0
5.77551e-08	113	0
5.79415e-08	113.5	0
5.81059e-08	114	0
5.81232e-08	114.5	0
5.82842e-08	115	0
5.839e-08	115.5	0
5.84964e-08	116	0
5.85594e-08	116.5	0
5.86211e-08	117	0
5.86987e-08	117.5	0
5.88052e-08	118	0
5.91735e-08	118.5	0
5.93823e-08	119	0
5.95293e-08	119.5	0
5.99127e-08	120	0
6.02842e-08	120.5	0
6.04839e-08	121	0
6.06583e-08	121.5	0
6.09885e-08	122	0
6.09365e-08	122.5	0
6.10041e-08	123	0
6.12019e-08	123.5	0
6.13808e-08	124	0
6.16973e-08	124.5	0
6.19433e-08	125	0
6.23384e-08	125.5	0
6.24336e-08	126	0
6.26651e-08	126.5	0
6.27613e-08	127	0
6.30588e-08	127.5	0
6.31216e-08	128	0
6.3181e-08	128.5	0
6.31161e-08	129	0
6.30726e-08	129.5	0
6.32869e-08	130	0
6.35227e-08	130.5	0
6.3971e-08	131	0
6.43359e-08	131.5	0
6.46971e-08	132	0
6.49855e-08	132.5	0
6.50093e-08	133	0
6.52452e-08	133.5	0
6.54581e-08	134	0
6.55819e-08	134.5	0
6.57114e-08	135	0
6.5632e-08	135.5	0
6.56016e-08	136	0
6.57411e-08	136.5	0
6.60297e-08	137	0
6.63449e-08	137.5	0
6.68651e-08	138	0
6.73182e-08	138.5	0
6.77597e-08	139	0
6.84277e-08	139.5	0
6.89581e-08	140	0
6.91431e-08	140.5	0
6.95173e-08	141	0
6.99368e-08	141.5	0
7.0359e-08	142	0
7.10375e-08	142.5	0
7.20025e-08	143	0
7.27327e-08	143.5	0
7.35105e-08	144	0
7.37481e-08	144.5	0
3.63136e-08	145	0
7.15919e-09	145.5	0
2.55102e-09	146	0
2.43243e-09	146.5	0
2.5771e-09	147	0
2.6034e-09	147.5	0
2.7229e-09	148	0
2.68073e-09	148.5	0
2.7e-09	149	0
2.77891e-09	149.5	0
2.80023e-09	150	0
2.87166e-09	150.5	0
3.00272e-09	151	0
2.89728e-09	151.5	0
2.93243e-09	152	0
2.75896e-09	152.5	0
2.69002e-09	153	0
2.53696e-09	153.5	0
2.64694e-09	154	0
2.67302e-09	154.5	0
1.68717e-08	155	0
6.55928e-08	155.5	0
8.54588e-08	156	0
8.5398e-08	156.5	0
8.55896e-08	157	0
8.59198e-08	157.5	0
8.64674e-08	158	0
8.70331e-08	158.5	0
8.72479e-08	159	0
8.73796e-08	159.5	0
8.77848e-08	160	0
8.80538e-08	160.5	0
8.83975e-08	161	0
8.8342e-08	161.5	0
8.69087e-08	162	0
8.01341e-08	162.5	0
6.38733e-08	163	0
4.3932e-08	163.5	0
2.5263e-08	164	0
1.05721e-08	164.5	0
4.25919e-09	165	0
2.99728e-09	165.5	0
2.72971e-09	166	0
2.77347e-09	166.5	0
2.95034e-09	167	0
2.81837e-09	167.5	0
2.72336e-09	168	0
2.75601e-09	168.5	0
2.56123e-09	169	0
2.47256e-09	169.5	0
2.60023e-09	170	0
2.74467e-09	170.5	0
2.71225e-09	171	0
2.71633e-09	171.5	0
2.68073e-09	172	0
2.65284e-09	172.5	0
2.76553e-09	173	0
2.5898e-09	173.5	0
2.55306e-09	174	0
2.48572e-09	174.5	0
2.60658e-09	175	0
2.75556e-09	175.5	0
2.61225e-09	176	0
2.54739e-09	176.5	0
2.45873e-09	177	0
2.44875e-09	177.5	0
2.40544e-09	178	0
2.27483e-09	178.5	0
2.27551e-09	179	0
2.28798e-09	179.5	0
2.29592e-09	180	0
2.06712e-09	180.5	0
2.20771e-09	181	0
2.18209e-09	181.5	0
2.23129e-09	182	0
2.30998e-09	182.5	0
2.20794e-09	183	0
2.23288e-09	183.5	0
2.26349e-09	184	0
2.2517e-09	184.5	0
2.39751e-09	185	0
2.29388e-09	185.5	0
2.28957e-09	186	0
2.20408e-09	186.5	0
2.10635e-09	187	0
2.04853e-09	187.5	0
2.15374e-09	188	0
2.17664e-09	188.5	0
2.09025e-09	189	0
2.13742e-09	189.5	0
2.02925e-09	190	0
2.05284e-09	190.5	0
2.0449e-09	191	0
2.06621e-09	191.5	0
2.09138e-09	192	0
2.0068e-09	192.5	0
2.0907e-09	193	0
2.09456e-09	193.5	0
2.25238e-09	194	0
2.15306e-09	194.5	0
2.10272e-09	195	0
2.15828e-09	195.5	0
1.99683e-09	196	0
2.11587e-09	196.5	0
2.14445e-09	197	0
2.12903e-09	197.5	0
2.07823e-09	198	0
2.09274e-09	198.5	0
2.03288e-09	199	0
2.04059e-09	199.5	0
2.00975e-09	200	0
2.07778e-09	200.5	0
1.99025e-09	201	0
1.97982e-09	201.5	0
2.12313e-09	202	0
2.03129e-09	202.5	0
1.86259e-09	203	0
1.83696e-09	203.5	0
1.92404e-09	204	0
1.92517e-09	204.5	0
1.96236e-09	205	0
1.86689e-09	205.5	0
1.87279e-09	206	0
1.86213e-09	206.5	0
1.87755e-09	207	0
1.95216e-09	207.5	0
2.12835e-09	208	0
2.07007e-09	208.5	0
2.0551e-09	209	0
2.01905e-09	209.5	0
2.10068e-09	210	0
2.0347e-09	210.5	0
2.05465e-09	211	0
2.08798e-09	211.5	0
1.92132e-09	212	0
1.8542e-09	212.5	0
1.82948e-09	213	0
1.90476e-09	213.5	0
1.83107e-09	214	0
1.88549e-09	214.5	0
1.88254e-09	215	0
1.95329e-09	215.5	0
1.93628e-09	216	0
1.95805e-09	216.5	0
1.89728e-09	217	0
2.04875e-09	217.5	0
2.0576e-09	218	0
2.05442e-09	218.5	0
1.9864e-09	219	0
2.08005e-09	219.5	0
2.20726e-09	220	0
2.20204e-09	220.5	0
2.17574e-09	221	0
2.1347e-09	221.5	0
2.03016e-09	222	0
1.92721e-09	222.5	0
2.09501e-09	223	0
2.27687e-09	223.5	0
2.09547e-09	224	0
2.19048e-09	224.5	0
2.14853e-09	225	0
2.22925e-09	225.5	0
2.1873e-09	226	0
2.20454e-09	226.5	0
2.10794e-09	227	0
2.23742e-09	227.5	0
2.26191e-09	228	0
2.2059e-09	228.5	0
2.222e-09	229	0
2.21655e-09	229.5	0
2.06281e-09	230	0
2.1161e-09	230.5	0
2.12041e-09	231	0
2.12132e-09	231.5	0
2.09841e-09	232	0
2.0322e-09	232.5	0
2.12426e-09	233	0
2.19479e-09	233.5	0
2.21905e-09	234	0
2.33197e-09	234.5	0
2.41701e-09	235	0
2.27506e-09	235.5	0
2.25147e-09	236	0
2.34309e-09	236.5	0
2.34309e-09	237	0
2.32631e-09	237.5	0
2.21383e-09	238	0
2.28571e-09	238.5	0
2.25125e-09	239	0
2.17664e-09	239.5	0
2.29048e-09	240	0
3.67075e-09	0	5.02
3.68027e-09	0.5	5.02
3.73175e-09	1	5.02
3.70839e-09	1.5	5.02
3.79343e-09	2	5.02
3.93719e-09	2.5	5.02
4.02789e-09	3	5.02
4.1356e-09	3.5	5.02
4.08821e-09	4	5.02
4.14422e-09	4.5	5.02
4.0932e-09	5	5.02
4.14558e-09	5.5	5.02
4.16304e-09	6	5.02
4.08118e-09	6.5	5.02
4.16145e-09	7	5.02
7.2644e-09	7.5	5.02
1.68116e-08	8	5.02
3.22984e-08	8.5	5.02
4.86424e-08	9	5.02
6.24805e-08	9.5	5.02
7.1083e-08	10	5.02
7.78529e-08	10.5	5.02
8.45168e-08	11	5.02
9.30674e-08	11.5	5.02
1.00963e-07	12	5.02
1.08655e-07	12.5	5.02
1.13326e-07	13	5.02
1.17586e-07	13.5	5.02
1.23086e-07	14	5.02
1.2884e-07	14.5	5.02
1.3081e-07	15	5.02
1.30307e-07	15.5	5.02
1.28544e-07	16	5.02
1.28197e-07	16.5	5.02
1.27962e-07	17	5.02
1.29558e-07	17.5	5.02
1.31093e-07	18	5.02
1.29242e-07	18.5	5.02
1.24474e-07	19	5.02
1.20872e-07	19.5	5.02
1.18242e-07	20	5.02
1.15673e-07	20.5	5.02
1.16235e-07	21	5.02
1.15633e-07	21.5	5.02
1.12949e-07	22	5.02
1.09974e-07	22.5	5.02
1.08211e-07	23	5.02
1.0529e-07	23.5	5.02
1.01358e-07	24	5.02
9.81404e-08	24.5	5.02
9.66606e-08	25	5.02
9.59948e-08	25.5	5.02
9.51876e-08	26	5.02
9.37005e-08	26.5	5.02
9.13932e-08	27	5.02
8.84941e-08	27.5	5.02
8.5639e-08	28	5.02
8.31583e-08	28.5	5.02
8.17273e-08	29	5.02
8.14093e-08	29.5	5.02
8.10853e-08	30	5.02
8.07844e-08	30.5	5.02
8.04268e-08	31	5.02
7.97481e-08	31.5	5.02
7.93488e-08	32	5.02
7.95173e-08	32.5	5.02
8.00266e-08	33	5.02
7.98325e-08	33.5	5.02
7.9035e-08	34	5.02
7.75794e-08	34.5	5.02
7.60622e-08	35	5.02
7.51531e-08	35.5	5.02
7.39912e-08	36	5.02
7.27985e-08	36.5	5.02
7.23161e-08	37	5.02
7.15445e-08	37.5	5.02
7.14946e-08	38	5.02
7.18842e-08	38.5	5.02
7.13742e-08	39	5.02
7.05286e-08	39.5	5.02
6.94971e-08	40	5.02
6.83413e-08	40.5	5.02
6.75497e-08	41	5.02
6.7632e-08	41.5	5.02
6.73851e-08	42	5.02
6.71279e-08	42.5	5.02
6.64957e-08	43	5.02
6.5476e-08	43.5	5.02
6.39866e-08	44	5.02
6.31703e-08	44.5	5.02
6.26318e-08	45	5.02
6.19608e-08	45.5	5.02
6.14098e-08	46	5.02
6.10037e-08	46.5	5.02
6.08901e-08	47	5.02
6.03354e-08	47.5	5.02
5.97105e-08	48	5.02
5.91173e-08	48.5	5.02
5.86708e-08	49	5.02
5.85411e-08	49.5	5.02
5.86828e-08	50	5.02
5.86064e-08	50.5	5.02
5.85948e-08	51	5.02
5.84828e-08	51.5	5.02
5.81749e-08	52	5.02
5.79558e-08	52.5	5.02
5.80399e-08	53	5.02
5.8317e-08	53.5	5.02
5.87257e-08	54	5.02
5.87624e-08	54.5	5.02
5.86699e-08	55	5.02
5.82043e-08	55.5	5.02
5.76458e-08	56	5.02
5.72658e-08	56.5	5.02
5.68009e-08	57	5.02
5.67449e-08	57.5	5.02
5.62962e-08	58	5.02
5.60726e-08	58.5	5.02
5.56012e-08	59	5.02
5.52638e-08	59.5	5.02
5.52052e-08	60	5.02
5.50377e-08	60.5	5.02
5.50005e-08	61	5.02
5.47692e-08	61.5	5.02
5.45994e-08	62	5.02
5.48055e-08	62.5	5.02
5.4998e-08	63	5.02
5.49755e-08	63.5	5.02
5.4661e-08	64	5.02
5.44422e-08	64.5	5.02
5.42939e-08	65	5.02
5.40517e-08	65.5	5.02
5.37579e-08	66	5.02
5.38565e-08	66.5	5.02
5.3791e-08	67	5.02
5.38007e-08	67.5	5.02
5.35767e-08	68	5.02
5.3478e-08	68.5	5.02
5.32511e-08	69	5.02
5.3044e-08	69.5	5.02
5.27907e-08	70	5.02
5.26599e-08	70.5	5.02
5.25633e-08	71	5.02
5.25656e-08	71.5	5.02
5.24814e-08	72	5.02
5.24835e-08	72.5	5.02
5.27758e-08	73	5.02
5.26535e-08	73.5	5.02
5.24334e-08	74	5.02
5.20558e-08	74.5	5.02
5.18708e-08	75	5.02
5.15481e-08	75.5	5.02
5.14844e-08	76	5.02
5.16658e-08	76.5	5.02
5.17057e-08	77	5.02
5.17213e-08	77.5	5.02
5.15878e-08	78	5.02
5.13737e-08	78.5	5.02
5.10086e-08	79	5.02
5.0803e-08	79.5	5.02
5.06733e-08	80	5.02
5.04878e-08	80.5	5.02
5.05261e-08	81	5.02
5.03869e-08	81.5	5.02
5.0122e-08	82	5.02
4.97542e-08	82.5	5.02
4.97202e-08	83	5.02
4.95882e-08	83.5	5.02
4.93114e-08	84	5.02
4.9081e-08	84.5	5.02
4.88798e-08	85	5.02
4.88216e-08	85.5	5.02
4.86179e-08	86	5.02
4.84043e-08	86.5	5.02
4.81851e-08	87	5.02
4.79767e-08	87.5	5.02
4.80132e-08	88	5.02
4.78894e-08	88.5	5.02
4.77542e-08	89	5.02
4.75606e-08	89.5	5.02
4.74136e-08	90	5.02
4.73719e-08	90.5	5.02
4.73549e-08	91	5.02
4.71297e-08	91.5	5.02
4.71408e-08	92	5.02
4.71243e-08	92.5	5.02
4.71712e-08	93	5.02
4.73354e-08	93.5	5.02
4.73433e-08	94	5.02
4.73263e-08	94.5	5.02
4.72309e-08	95	5.02
4.72433e-08	95.5	5.02
4.72272e-08	96	5.02
4.73209e-08	96.5	5.02
4.73621e-08	97	5.02
4.73742e-08	97.5	5.02
4.74436e-08	98	5.02
4.74222e-08	98.5	5.02
4.7466e-08	99	5.02
4.75495e-08	99.5	5.02
4.76302e-08	100	5.02
4.77431e-08	100.5	5.02
4.79644e-08	101	5.02
4.81987e-08	101.5	5.02
4.84447e-08	102	5.02
4.85016e-08	102.5	5.02
4.84984e-08	103	5.02
4.84313e-08	103.5	5.02
4.84805e-08	104	5.02
4.8625e-08	104.5	5.02
4.88894e-08	105	5.02
4.89687e-08	105.5	5.02
4.89855e-08	106	5.02
4.90306e-08	106.5	5.02
4.91955e-08	107	5.02
4.92499e-08	107.5	5.02
4.95637e-08	108	5.02
4.97188e-08	108.5	5.02
4.98817e-08	109	5.02
5.01116e-08	109.5	5.02
5.01966e-08	110	5.02
5.03805e-08	110.5	5.02
5.05669e-08	111	5.02
5.09318e-08	111.5	5.02
5.11841e-08	112	5.02
5.13388e-08	112.5	5.02
5.15177e-08	113	5.02
5.16844e-08	113.5	5.02
5.18515e-08	114	5.02
5.20594e-08	114.5	5.02
5.22223e-08	115	5.02
5.23166e-08	115.5	5.02
5.25492e-08	116	5.02
5.27728e-08	116.5	5.02
5.27767e-08	117	5.02
5.27526e-08	117.5	5.02
5.27785e-08	118	5.02
5.29463e-08	118.5	5.02
5.31619e-08	119	5.02
5.34245e-08	119.5	5.02
5.37091e-08	120	5.02
5.38002e-08	120.5	5.02
5.36474e-08	121	5.02
5.36946e-08	121.5	5.02
5.38254e-08	122	5.02
5.40105e-08	122.5	5.02
5.40901e-08	123	5.02
5.41905e-08	123.5	5.02
5.4359e-08	124	5.02
5.41789e-08	124.5	5.02
5.42204e-08	125	5.02
5.41676e-08	125.5	5.02
5.42197e-08	126	5.02
5.43594e-08	126.5	5.02
5.44229e-08	127	5.02
5.44935e-08	127.5	5.02
5.4535e-08	128	5.02
5.46572e-08	128.5	5.02
5.47889e-08	129	5.02
5.48461e-08	129.5	5.02
5.47597e-08	130	5.02
5.48778e-08	130.5	5.02
5.49737e-08	131	5.02
5.51592e-08	131.5	5.02
5.53184e-08	132	5.02
5.56161e-08	132.5	5.02
5.58234e-08	133	5.02
5.59776e-08	133.5	5.02
5.58832e-08	134	5.02
5.58476e-08	134.5	5.02
5.62143e-08	135	5.02
5.64706e-08	135.5	5.02
5.68202e-08	136	5.02
5.71465e-08	136.5	5.02
5.72213e-08	137	5.02
5.7264e-08	137.5	5.02
5.73479e-08	138	5.02
5.75463e-08	138.5	5.02
5.76536e-08	139	5.02
5.75699e-08	139.5	5.02
5.7859e-08	140	5.02
5.79982e-08	140.5	5.02
5.8274e-08	141	5.02
5.85975e-08	141.5	5.02
5.89436e-08	142	5.02
5.9147e-08	142.5	5.02
5.95316e-08	143	5.02
5.99706e-08	143.5	5.02
6.03023e-08	144	5.02
6.03467e-08	144.5	5.02
3.00286e-08	145	5.02
8.03855e-09	145.5	5.02
2.41383e-09	146	5.02
2.53039e-09	146.5	5.02
2.4873e-09	147	5.02
2.43311e-09	147.5	5.02
2.40386e-09	148	5.02
2.37574e-09	148.5	5.02
2.28254e-09	149	5.02
2.51996e-09	149.5	5.02
2.6068e-09	150	5.02
2.61814e-09	150.5	5.02
2.46349e-09	151	5.02
2.57755e-09	151.5	5.02
2.61746e-09	152	5.02
2.65374e-09	152.5	5.02
2.53152e-09	153	5.02
2.46009e-09	153.5	5.02
2.31406e-09	154	5.02
2.43583e-09	154.5	5.02
1.75322e-08	155	5.02
5.25812e-08	155.5	5.02
6.5015e-08	156	5.02
6.49075e-08	156.5	5.02
6.46467e-08	157	5.02
6.44839e-08	157.5	5.02
6.45424e-08	158	5.02
6.46116e-08	158.5	5.02
6.46912e-08	159	5.02
6.47064e-08	159.5	5.02
6.47102e-08	160	5.02
6.46726e-08	160.5	5.02
6.49803e-08	161	5.02
6.51833e-08	161.5	5.02
6.5149e-08	162	5.02
6.53535e-08	162.5	5.02
6.57207e-08	163	5.02
6.60925e-08	163.5	5.02
6.62667e-08	164	5.02
6.64445e-08	164.5	5.02
6.64765e-08	165	5.02
6.63724e-08	165.5	5.02
6.64272e-08	166	5.02
6.66477e-08	166.5	5.02
6.60851e-08	167	5.02
6.06329e-08	167.5	5.02
4.91556e-08	168	5.02
3.45844e-08	168.5	5.02
1.88136e-08	169	5.02
8.45397e-09	169.5	5.02
3.65011e-09	170	5.02
2.66531e-09	170.5	5.02
2.55374e-09	171	5.02
2.50091e-09	171.5	5.02
2.50204e-09	172	5.02
2.44445e-09	172.5	5.02
2.49955e-09	173	5.02
2.38299e-09	173.5	5.02
2.37143e-09	174	5.02
2.28503e-09	174.5	5.02
2.30635e-09	175	5.02
2.15646e-09	175.5	5.02
2.08708e-09	176	5.02
2.17528e-09	176.5	5.02
2.1093e-09	177	5.02
2.19002e-09	177.5	5.02
2.2059e-09	178	5.02
2.11406e-09	178.5	5.02
2.19206e-09	179	5.02
2.08005e-09	179.5	5.02
2.16599e-09	180	5.02
2.07732e-09	180.5	5.02
2.02358e-09	181	5.02
2.07664e-09	181.5	5.02
2.16032e-09	182	5.02
2.0941e-09	182.5	5.02
2.14558e-09	183	5.02
2.15782e-09	183.5	5.02
2.12381e-09	184	5.02
2.14649e-09	184.5	5.02
2.16984e-09	185	5.02
2.16349e-09	185.5	5.02
2.27143e-09	186	5.02
2.22358e-09	186.5	5.02
2.26327e-09	187	5.02
2.20726e-09	187.5	5.02
2.02336e-09	188	5.02
2.07596e-09	188.5	5.02
2.13538e-09	189	5.02
2.18254e-09	189.5	5.02
2.17619e-09	190	5.02
2.23492e-09	190.5	5.02
2.16032e-09	191	5.02
2.18186e-09	191.5	5.02
2.37234e-09	192	5.02
2.43197e-09	192.5	5.02
2.53515e-09	193	5.02
2.37098e-09	193.5	5.02
2.44921e-09	194	5.02
2.35374e-09	194.5	5.02
2.36417e-09	195	5.02
2.44218e-09	195.5	5.02
2.48844e-09	196	5.02
2.54535e-09	196.5	5.02
2.35919e-09	197	5.02
2.36191e-09	197.5	5.02
2.42041e-09	198	5.02
2.44399e-09	198.5	5.02
2.46916e-09	199	5.02
2.44331e-09	199.5	5.02
2.33764e-09	200	5.02
2.26123e-09	200.5	5.02
2.38753e-09	201	5.02
2.3839e-09	201.5	5.02
2.37347e-09	202	5.02
2.3034e-09	202.5	5.02
2.36508e-09	203	5.02
2.40295e-09	203.5	5.02
2.31157e-09	204	5.02
2.27619e-09	204.5	5.02
2.34445e-09	205	5.02
2.38458e-09	205.5	5.02
2.34399e-09	206	5.02
2.37392e-09	206.5	5.02
2.29841e-09	207	5.02
2.25578e-09	207.5	5.02
2.33991e-09	208	5.02
2.29048e-09	208.5	5.02
2.23696e-09	209	5.02
2.20476e-09	209.5	5.02
2.25442e-09	210	5.02
2.2356e-09	210.5	5.02
2.32177e-09	211	5.02
2.39388e-09	211.5	5.02
2.52948e-09	212	5.02
2.41383e-09	212.5	5.02
2.4483e-09	213	5.02
2.48345e-09	213.5	5.02
2.32154e-09	214	5.02
2.2907e-09	214.5	5.02
2.3712e-09	215	5.02
2.35896e-09	215.5	5.02
2.32381e-09	216	5.02
2.2576e-09	216.5	5.02
2.42789e-09	217	5.02
2.37166e-09	217.5	5.02
2.33968e-09	218	5.02
2.41202e-09	218.5	5.02
2.40726e-09	219	5.02
2.4059e-09	219.5	5.02
2.47007e-09	220	5.02
2.44739e-09	220.5	5.02
2.30181e-09	221	5.02
2.34127e-09	221.5	5.02
2.35556e-09	222	5.02
2.33787e-09	222.5	5.02
2.42789e-09	223	5.02
2.43469e-09	223.5	5.02
2.43016e-09	224	5.02
2.41928e-09	224.5	5.02
2.54422e-09	225	5.02
2.63379e-09	225.5	5.02
2.63515e-09	226	5.02
2.53311e-09	226.5	5.02
2.56916e-09	227	5.02
2.49569e-09	227.5	5.02
2.42925e-09	228	5.02
2.48572e-09	228.5	5.02
2.59479e-09	229	5.02
2.48095e-09	229.5	5.02
2.5517e-09	230	5.02
2.5644e-09	230.5	5.02
2.40885e-09	231	5.02
2.53039e-09	231.5	5.02
2.57506e-09	232	5.02
2.53129e-09	232.5	5.02
2.51996e-09	233	5.02
2.40726e-09	233.5	5.02
2.61043e-09	234	5.02
2.57551e-09	234.5	5.02
2.59207e-09	235	5.02
2.41111e-09	235.5	5.02
2.3644e-09	236	5.02
2.37392e-09	236.5	5.02
2.39977e-09	237	5.02
2.32721e-09	237.5	5.02
2.32494e-09	238	5.02
2.30794e-09	238.5	5.02
2.38209e-09	239	5.02
2.45329e-09	239.5	5.02
2.48163e-09	240	5.02
3.65102e-09	0	10.01
3.639e-09	0.5	10.01
3.71474e-09	1	10.01
3.92154e-09	1.5	10.01
3.83424e-09	2	10.01
3.71701e-09	2.5	10.01
3.71723e-09	3	10.01
3.79116e-09	3.5	10.01
3.84422e-09	4	10.01
3.93628e-09	4.5	10.01
4.02086e-09	5	10.01
3.97052e-09	5.5	10.01
3.89751e-09	6	10.01
3.90182e-09	6.5	10.01
3.96486e-09	7	10.01
3.98572e-09	7.5	10.01
3.98209e-09	8	10.01
3.85238e-09	8.5	10.01
3.85465e-09	9	10.01
3.97982e-09	9.5	10.01
3.8873e-09	10	10.01
3.86077e-09	10.5	10.01
3.70839e-09	11	10.01
3.74309e-09	11.5	10.01
3.93129e-09	12	10.01
6.86213e-09	12.5	10.01
1.44796e-08	13	10.01
2.70513e-08	13.5	10.01
4.03014e-08	14	10.01
5.33463e-08	14.5	10.01
6.05254e-08	15	10.01
6.30091e-08	15.5	10.01
6.53452e-08	16	10.01
6.72706e-08	16.5	10.01
6.97207e-08	17	10.01
7.24254e-08	17.5	10.01
7.49139e-08	18	10.01
7.71583e-08	18.5	10.01
7.98978e-08	19	10.01
8.1837e-08	19.5	10.01
8.25248e-08	20	10.01
8.20111e-08	20.5	10.01
8.09479e-08	21	10.01
8.09663e-08	21.5	10.01
8.19794e-08	22	10.01
8.28157e-08	22.5	10.01
8.25615e-08	23	10.01
8.15468e-08	23.5	10.01
8.02502e-08	24	10.01
7.98694e-08	24.5	10.01
8.11141e-08	25	10.01
8.31286e-08	25.5	10.01
8.42851e-08	26	10.01
8.31248e-08	26.5	10.01
7.99987e-08	27	10.01
7.69136e-08	27.5	10.01
7.45295e-08	28	10.01
7.3376e-08	28.5	10.01
7.15665e-08	29	10.01
7.07207e-08	29.5	10.01
7.03273e-08	30	10.01
6.94311e-08	30.5	10.01
6.85096e-08	31	10.01
6.77157e-08	31.5	10.01
6.6581e-08	32	10.01
6.62195e-08	32.5	10.01
6.60384e-08	33	10.01
6.57601e-08	33.5	10.01
6.63517e-08	34	10.01
6.73277e-08	34.5	10.01
6.72229e-08	35	10.01
6.66034e-08	35.5	10.01
6.53975e-08	36	10.01
6.37842e-08	36.5	10.01
6.17978e-08	37	10.01
6.04878e-08	37.5	10.01
6.0112e-08	38	10.01
6.03293e-08	38.5	10.01
6.06061e-08	39	10.01
6.0561e-08	39.5	10.01
6.03599e-08	40	10.01
6.00828e-08	40.5	10.01
5.98826e-08	41	10.01
5.95692e-08	41.5	10.01
5.88676e-08	42	10.01
5.84638e-08	42.5	10.01
5.8103e-08	43	10.01
5.73914e-08	43.5	10.01
5.68277e-08	44	10.01
5.65495e-08	44.5	10.01
5.62975e-08	45	10.01
5.62585e-08	45.5	10.01
5.65073e-08	46	10.01
5.65613e-08	46.5	10.01
5.6337e-08	47	10.01
5.5986e-08	47.5	10.01
5.55656e-08	48	10.01
5.53243e-08	48.5	10.01
5.49266e-08	49	10.01
5.46851e-08	49.5	10.01
5.45293e-08	50	10.01
5.46524e-08	50.5	10.01
5.48309e-08	51	10.01
5.51025e-08	51.5	10.01
5.50669e-08	52	10.01
5.42819e-08	52.5	10.01
5.31862e-08	53	10.01
5.23157e-08	53.5	10.01
5.18554e-08	54	10.01
5.16309e-08	54.5	10.01
5.14522e-08	55	10.01
5.1298e-08	55.5	10.01
5.14399e-08	56	10.01
5.15828e-08	56.5	10.01
5.17959e-08	57	10.01
5.18694e-08	57.5	10.01
5.18293e-08	58	10.01
5.17597e-08	58.5	10.01
5.16565e-08	59	10.01
5.14086e-08	59.5	10.01
5.12733e-08	60	10.01
5.1105e-08	60.5	10.01
5.12497e-08	61	10.01
5.14007e-08	61.5	10.01
5.15937e-08	62	10.01
5.16207e-08	62.5	10.01
5.1554e-08	63	10.01
5.16685e-08	63.5	10.01
5.18479e-08	64	10.01
5.21136e-08	64.5	10.01
5.22381e-08	65	10.01
5.21699e-08	65.5	10.01
5.2122e-08	66	10.01
5.17447e-08	66.5	10.01
5.11234e-08	67	10.01
5.08427e-08	67.5	10.01
5.06295e-08	68	10.01
5.04805e-08	68.5	10.01
5.03449e-08	69	10.01
5.01297e-08	69.5	10.01
4.99585e-08	70	10.01
4.99458e-08	70.5	10.01
5.00932e-08	71	10.01
5.00433e-08	71.5	10.01
5.01043e-08	72	10.01
5.02662e-08	72.5	10.01
5.03243e-08	73	10.01
5.01733e-08	73.5	10.01
5.00687e-08	74	10.01
4.992e-08	74.5	10.01
4.98388e-08	75	10.01
4.99903e-08	75.5	10.01
4.99647e-08	76	10.01
4.97905e-08	76.5	10.01
4.95896e-08	77	10.01
4.9227e-08	77.5	10.01
4.89676e-08	78	10.01
4.88313e-08	78.5	10.01
4.86912e-08	79	10.01
4.87721e-08	79.5	10.01
4.87336e-08	80	10.01
4.88524e-08	80.5	10.01
4.88388e-08	81	10.01
4.86989e-08	81.5	10.01
4.87125e-08	82	10.01
4.84662e-08	82.5	10.01
4.83372e-08	83	10.01
4.81327e-08	83.5	10.01
4.8222e-08	84	10.01
4.79832e-08	84.5	10.01
4.77683e-08	85	10.01
4.74492e-08	85.5	10.01
4.7291e-08	86	10.01
4.71186e-08	86.5	10.01
4.7042e-08	87	10.01
4.6946e-08	87.5	10.01
4.6895e-08	88	10.01
4.69086e-08	88.5	10.01
4.66397e-08	89	10.01
4.65309e-08	89.5	10.01
4.64064e-08	90	10.01
4.60531e-08	90.5	10.01
4.58776e-08	91	10.01
4.57613e-08	91.5	10.01
4.5703e-08	92	10.01
4.59011e-08	92.5	10.01
4.56846e-08	93	10.01
4.54982e-08	93.5	10.01
4.54023e-08	94	10.01
4.54161e-08	94.5	10.01
4.53243e-08	95	10.01
4.5203e-08	95.5	10.01
4.52683e-08	96	10.01
4.50463e-08	96.5	10.01
4.5027e-08	97	10.01
4.50014e-08	97.5	10.01
4.50299e-08	98	10.01
4.50086e-08	98.5	10.01
4.51621e-08	99	10.01
4.5208e-08	99.5	10.01
4.51293e-08	100	10.01
4.51796e-08	100.5	10.01
4.50497e-08	101	10.01
4.51012e-08	101.5	10.01
4.5159e-08	102	10.01
4.51708e-08	102.5	10.01
4.52656e-08	103	10.01
4.53785e-08	103.5	10.01
4.53141e-08	104	10.01
4.53658e-08	104.5	10.01
4.55501e-08	105	10.01
4.56238e-08	105.5	10.01
4.56002e-08	106	10.01
4.57066e-08	106.5	10.01
4.57873e-08	107	10.01
4.57764e-08	107.5	10.01
4.56696e-08	108	10.01
4.58372e-08	108.5	10.01
4.60678e-08	109	10.01
4.60891e-08	109.5	10.01
4.62864e-08	110	10.01
4.63379e-08	110.5	10.01
4.6527e-08	111	10.01
4.67581e-08	111.5	10.01
4.67417e-08	112	10.01
4.69585e-08	112.5	10.01
4.71769e-08	113	10.01
4.75275e-08	113.5	10.01
4.77164e-08	114	10.01
4.779e-08	114.5	10.01
4.77959e-08	115	10.01
4.78946e-08	115.5	10.01
4.80413e-08	116	10.01
4.8147e-08	116.5	10.01
4.82721e-08	117	10.01
4.84719e-08	117.5	10.01
4.86241e-08	118	10.01
4.87479e-08	118.5	10.01
4.87515e-08	119	10.01
4.88649e-08	119.5	10.01
4.90474e-08	120	10.01
4.90866e-08	120.5	10.01
4.91937e-08	121	10.01
4.92368e-08	121.5	10.01
4.93576e-08	122	10.01
4.93613e-08	122.5	10.01
4.94209e-08	123	10.01
4.96229e-08	123.5	10.01
4.96991e-08	124	10.01
4.96127e-08	124.5	10.01
4.9622e-08	125	10.01
4.97143e-08	125.5	10.01
4.97501e-08	126	10.01
4.97978e-08	126.5	10.01
4.98343e-08	127	10.01
4.97649e-08	127.5	10.01
4.98089e-08	128	10.01
4.99374e-08	128.5	10.01
5.01424e-08	129	10.01
5.02513e-08	129.5	10.01
5.03247e-08	130	10.01
5.0439e-08	130.5	10.01
5.04311e-08	131	10.01
5.06027e-08	131.5	10.01
5.07828e-08	132	10.01
5.09678e-08	132.5	10.01
5.11581e-08	133	10.01
5.14599e-08	133.5	10.01
5.14905e-08	134	10.01
5.16141e-08	134.5	10.01
5.15336e-08	135	10.01
5.14415e-08	135.5	10.01
5.15213e-08	136	10.01
5.15089e-08	136.5	10.01
5.15531e-08	137	10.01
5.15266e-08	137.5	10.01
5.16182e-08	138	10.01
5.17227e-08	138.5	10.01
5.18136e-08	139	10.01
5.1983e-08	139.5	10.01
5.22132e-08	140	10.01
5.24669e-08	140.5	10.01
5.25338e-08	141	10.01
5.28028e-08	141.5	10.01
5.31202e-08	142	10.01
5.34209e-08	142.5	10.01
5.36948e-08	143	10.01
5.36662e-08	143.5	10.01
5.35356e-08	144	10.01
5.33724e-08	144.5	10.01
2.88483e-08	145	10.01
6.51588e-09	145.5	10.01
2.72268e-09	146	10.01
2.52744e-09	146.5	10.01
2.53107e-09	147	10.01
2.55306e-09	147.5	10.01
2.60204e-09	148	10.01
2.539e-09	148.5	10.01
2.55851e-09	149	10.01
2.63129e-09	149.5	10.01
2.66871e-09	150	10.01
2.84467e-09	150.5	10.01
2.78821e-09	151	10.01
2.65216e-09	151.5	10.01
2.70635e-09	152	10.01
2.76304e-09	152.5	10.01
2.6381e-09	153	10.01
2.57256e-09	153.5	10.01
2.56689e-09	154	10.01
2.60272e-09	154.5	10.01
1.63383e-08	155	10.01
4.31547e-08	155.5	10.01
5.3442e-08	156	10.01
5.32549e-08	156.5	10.01
5.31291e-08	157	10.01
5.29846e-08	157.5	10.01
5.29853e-08	158	10.01
5.29581e-08	158.5	10.01
5.28522e-08	159	10.01
5.28427e-08	159.5	10.01
5.2798e-08	160	10.01
5.30477e-08	160.5	10.01
5.31619e-08	161	10.01
5.33374e-08	161.5	10.01
5.35708e-08	162	10.01
5.35034e-08	162.5	10.01
5.34946e-08	163	10.01
5.33957e-08	163.5	10.01
5.33726e-08	164	10.01
5.32465e-08	164.5	10.01
5.35052e-08	165	10.01
5.36417e-08	165.5	10.01
5.37842e-08	166	10.01
5.37266e-08	166.5	10.01
5.36839e-08	167	10.01
5.35896e-08	167.5	10.01
5.36329e-08	168	10.01
5.37805e-08	168.5	10.01
5.40116e-08	169	10.01
5.41218e-08	169.5	10.01
5.43032e-08	170	10.01
5.44304e-08	170.5	10.01
5.42721e-08	171	10.01
5.42667e-08	171.5	10.01
5.36485e-08	172	10.01
4.93669e-08	172.5	10.01
3.91436e-08	173	10.01
2.74943e-08	173.5	10.01
1.4776e-08	174	10.01
5.85987e-09	174.5	10.01
3.13742e-09	175	10.01
2.59547e-09	175.5	10.01
2.6093e-09	176	10.01
2.68594e-09	176.5	10.01
2.64785e-09	177	10.01
2.73129e-09	177.5	10.01
2.62857e-09	178	10.01
2.65397e-09	178.5	10.01
2.60091e-09	179	10.01
2.43719e-09	179.5	10.01
2.45352e-09	180	10.01
2.4542e-09	180.5	10.01
2.42404e-09	181	10.01
2.27574e-09	181.5	10.01
2.30612e-09	182	10.01
2.31361e-09	182.5	10.01
2.36553e-09	183	10.01
2.29773e-09	183.5	10.01
2.25102e-09	184	10.01
2.11927e-09	184.5	10.01
2.24626e-09	185	10.01
2.29932e-09	185.5	10.01
2.17778e-09	186	10.01
2.23175e-09	186.5	10.01
2.3059e-09	187	10.01
2.26077e-09	187.5	10.01
2.28571e-09	188	10.01
2.23832e-09	188.5	10.01
2.29365e-09	189	10.01
2.31996e-09	189.5	10.01
2.18367e-09	190	10.01
2.20998e-09	190.5	10.01
2.34717e-09	191	10.01
2.16961e-09	191.5	10.01
2.26281e-09	192	10.01
2.32358e-09	192.5	10.01
2.2517e-09	193	10.01
2.21859e-09	193.5	10.01
2.28844e-09	194	10.01
2.26191e-09	194.5	10.01
2.40249e-09	195	10.01
2.31746e-09	195.5	10.01
2.24422e-09	196	10.01
2.34399e-09	196.5	10.01
2.30567e-09	197	10.01
2.22268e-09	197.5	10.01
2.20363e-09	198	10.01
2.17551e-09	198.5	10.01
2.10476e-09	199	10.01
2.15216e-09	199.5	10.01
2.24036e-09	200	10.01
2.239e-09	200.5	10.01
2.23651e-09	201	10.01
2.29841e-09	201.5	10.01
2.33197e-09	202	10.01
2.25714e-09	202.5	10.01
2.2864e-09	203	10.01
2.14376e-09	203.5	10.01
2.29773e-09	204	10.01
2.32381e-09	204.5	10.01
2.26712e-09	205	10.01
2.18662e-09	205.5	10.01
2.22812e-09	206	10.01
2.24172e-09	206.5	10.01
2.1712e-09	207	10.01
2.19864e-09	207.5	10.01
2.30499e-09	208	10.01
2.28231e-09	208.5	10.01
2.23379e-09	209	10.01
2.33424e-09	209.5	10.01
2.27551e-09	210	10.01
2.31542e-09	210.5	10.01
2.30703e-09	211	10.01
2.35034e-09	211.5	10.01
2.1864e-09	212	10.01
2.12109e-09	212.5	10.01
2.34422e-09	213	10.01
2.48503e-09	213.5	10.01
2.45601e-09	214	10.01
2.38299e-09	214.5	10.01
2.35692e-09	215	10.01
2.43469e-09	215.5	10.01
2.4805e-09	216	10.01
2.46191e-09	216.5	10.01
2.4288e-09	217	10.01
2.39501e-09	217.5	10.01
2.55828e-09	218	10.01
2.53401e-09	218.5	10.01
2.48254e-09	219	10.01
2.41315e-09	219.5	10.01
2.44331e-09	220	10.01
2.58685e-09	220.5	10.01
2.47256e-09	221	10.01
2.48367e-09	221.5	10.01
2.45397e-09	222	10.01
2.45873e-09	222.5	10.01
2.39388e-09	223	10.01
2.45782e-09	223.5	10.01
2.41701e-09	224	10.01
2.39637e-09	224.5	10.01
2.52064e-09	225	10.01
2.52245e-09	225.5	10.01
2.68708e-09	226	10.01
2.69365e-09	226.5	10.01
2.56599e-09	227	10.01
2.52018e-09	227.5	10.01
2.50885e-09	228	10.01
2.54513e-09	228.5	10.01
2.58866e-09	229	10.01
2.58957e-09	229.5	10.01
2.54807e-09	230	10.01
2.61701e-09	230.5	10.01
2.64762e-09	231	10.01
2.63492e-09	231.5	10.01
2.55873e-09	232	10.01
2.6644e-09	232.5	10.01
2.71746e-09	233	10.01
2.68526e-09	233.5	10.01
2.64717e-09	234	10.01
2.64467e-09	234.5	10.01
2.69501e-09	235	10.01
2.61633e-09	235.5	10.01
2.52132e-09	236	10.01
2.62313e-09	236.5	10.01
2.67166e-09	237	10.01
2.66621e-09	237.5	10.01
2.63878e-09	238	10.01
2.68844e-09	238.5	10.01
2.58844e-09	239	10.01
2.66599e-09	239.5	10.01
2.56962e-09	240	10.01
3.80046e-09	0	15.01
3.93447e-09	0.5	15.01
3.94218e-09	1	15.01
4.0356e-09	1.5	15.01
4.02291e-09	2	15.01
4.09343e-09	2.5	15.01
4.13107e-09	3	15.01
4.03538e-09	3.5	15.01
3.91225e-09	4	15.01
3.9415e-09	4.5	15.01
3.97937e-09	5	15.01
4.15374e-09	5.5	15.01
4.05397e-09	6	15.01
4.08685e-09	6.5	15.01
3.99479e-09	7	15.01
3.9839e-09	7.5	15.01
3.92563e-09	8	15.01
3.76848e-09	8.5	15.01
3.79841e-09	9	15.01
3.88073e-09	9.5	15.01
3.91633e-09	10	15.01
3.92449e-09	10.5	15.01
3.77392e-09	11	15.01
3.72404e-09	11.5	15.01
3.74399e-09	12	15.01
3.84785e-09	12.5	15.01
3.8059e-09	13	15.01
3.8415e-09	13.5	15.01
3.96599e-09	14	15.01
4.06123e-09	14.5	15.01
3.98526e-09	15	15.01
4.00363e-09	15.5	15.01
4.02336e-09	16	15.01
4.2322e-09	16.5	15.01
4.19615e-09	17	15.01
5.40907e-09	17.5	15.01
9.21996e-09	18	15.01
1.45259e-08	18.5	15.01
2.15454e-08	19	15.01
2.73481e-08	19.5	15.01
3.25919e-08	20	15.01
3.67651e-08	20.5	15.01
4.0666e-08	21	15.01
4.56413e-08	21.5	15.01
5.033e-08	22	15.01
5.41402e-08	22.5	15.01
5.8422e-08	23	15.01
6.22669e-08	23.5	15.01
6.52091e-08	24	15.01
6.64606e-08	24.5	15.01
6.54238e-08	25	15.01
6.36372e-08	25.5	15.01
6.19563e-08	26	15.01
6.03871e-08	26.5	15.01
5.99776e-08	27	15.01
6.00926e-08	27.5	15.01
6.00202e-08	28	15.01
5.94375e-08	28.5	15.01
5.84533e-08	29	15.01
5.73647e-08	29.5	15.01
5.6656e-08	30	15.01
5.68306e-08	30.5	15.01
5.74173e-08	31	15.01
5.76683e-08	31.5	15.01
5.75926e-08	32	15.01
5.72814e-08	32.5	15.01
5.64531e-08	33	15.01
5.55311e-08	33.5	15.01
5.44998e-08	34	15.01
5.37907e-08	34.5	15.01
5.40488e-08	35	15.01
5.51061e-08	35.5	15.01
5.64642e-08	36	15.01
5.67749e-08	36.5	15.01
5.65143e-08	37	15.01
5.55125e-08	37.5	15.01
5.39218e-08	38	15.01
5.25511e-08	38.5	15.01
5.19145e-08	39	15.01
5.1213e-08	39.5	15.01
5.09027e-08	40	15.01
5.11857e-08	40.5	15.01
5.16297e-08	41	15.01
5.15885e-08	41.5	15.01
5.12422e-08	42	15.01
5.07529e-08	42.5	15.01
5.0376e-08	43	15.01
5.02386e-08	43.5	15.01
5.06796e-08	44	15.01
5.14175e-08	44.5	15.01
5.17281e-08	45	15.01
5.19855e-08	45.5	15.01
5.12671e-08	46	15.01
4.98504e-08	46.5	15.01
4.9266e-08	47	15.01
4.87746e-08	47.5	15.01
4.88442e-08	48	15.01
4.8956e-08	48.5	15.01
4.88048e-08	49	15.01
4.87329e-08	49.5	15.01
4.87016e-08	50	15.01
4.88363e-08	50.5	15.01
4.89574e-08	51	15.01
4.89658e-08	51.5	15.01
4.86424e-08	52	15.01
4.81377e-08	52.5	15.01
4.79837e-08	53	15.01
4.79451e-08	53.5	15.01
4.82286e-08	54	15.01
4.86916e-08	54.5	15.01
4.87517e-08	55	15.01
4.85345e-08	55.5	15.01
4.8676e-08	56	15.01
4.83721e-08	56.5	15.01
4.81733e-08	57	15.01
4.80263e-08	57.5	15.01
4.75182e-08	58	15.01
4.73363e-08	58.5	15.01
4.71388e-08	59	15.01
4.71148e-08	59.5	15.01
4.72073e-08	60	15.01
4.76685e-08	60.5	15.01
4.78959e-08	61	15.01
4.78674e-08	61.5	15.01
4.76658e-08	62	15.01
4.73599e-08	62.5	15.01
4.71241e-08	63	15.01
4.69481e-08	63.5	15.01
4.71814e-08	64	15.01
4.71615e-08	64.5	15.01
4.72198e-08	65	15.01
4.73161e-08	65.5	15.01
4.74336e-08	66	15.01
4.74866e-08	66.5	15.01
4.74837e-08	67	15.01
4.76197e-08	67.5	15.01
4.77535e-08	68	15.01
4.78903e-08	68.5	15.01
4.79495e-08	69	15.01
4.80826e-08	69.5	15.01
4.82136e-08	70	15.01
4.8286e-08	70.5	15.01
4.84969e-08	71	15.01
4.86563e-08	71.5	15.01
4.86454e-08	72	15.01
4.85388e-08	72.5	15.01
4.82887e-08	73	15.01
4.80018e-08	73.5	15.01
4.81817e-08	74	15.01
4.85052e-08	74.5	15.01
4.86359e-08	75	15.01
4.8495e-08	75.5	15.01
4.80851e-08	76	15.01
4.74091e-08	76.5	15.01
4.71334e-08	77	15.01
4.70762e-08	77.5	15.01
4.69925e-08	78	15.01
4.71494e-08	78.5	15.01
4.73322e-08	79	15.01
4.7544e-08	79.5	15.01
4.77216e-08	80	15.01
4.75996e-08	80.5	15.01
4.73266e-08	81	15.01
4.72372e-08	81.5	15.01
4.72717e-08	82	15.01
4.7127e-08	82.5	15.01
4.67998e-08	83	15.01
4.65941e-08	83.5	15.01
4.66388e-08	84	15.01
4.69513e-08	84.5	15.01
4.69753e-08	85	15.01
4.69057e-08	85.5	15.01
4.67769e-08	86	15.01
4.6398e-08	86.5	15.01
4.60857e-08	87	15.01
4.61256e-08	87.5	15.01
4.59338e-08	88	15.01
4.5805e-08	88.5	15.01
4.57624e-08	89	15.01
4.56506e-08	89.5	15.01
4.55574e-08	90	15.01
4.53776e-08	90.5	15.01
4.54667e-08	91	15.01
4.54086e-08	91.5	15.01
4.51751e-08	92	15.01
4.49207e-08	92.5	15.01
4.47114e-08	93	15.01
4.43787e-08	93.5	15.01
4.41506e-08	94	15.01
4.42392e-08	94.5	15.01
4.42744e-08	95	15.01
4.41635e-08	95.5	15.01
4.41456e-08	96	15.01
4.39948e-08	96.5	15.01
4.3873e-08	97	15.01
4.35424e-08	97.5	15.01
4.34878e-08	98	15.01
4.33558e-08	98.5	15.01
4.31735e-08	99	15.01
4.29826e-08	99.5	15.01
4.29576e-08	100	15.01
4.29846e-08	100.5	15.01
4.29572e-08	101	15.01
4.29832e-08	101.5	15.01
4.27492e-08	102	15.01
4.25767e-08	102.5	15.01
4.27016e-08	103	15.01
4.29742e-08	103.5	15.01
4.30395e-08	104	15.01
4.31472e-08	104.5	15.01
4.32114e-08	105	15.01
4.31281e-08	105.5	15.01
4.30073e-08	106	15.01
4.30361e-08	106.5	15.01
4.32309e-08	107	15.01
4.33669e-08	107.5	15.01
4.32726e-08	108	15.01
4.31186e-08	108.5	15.01
4.30182e-08	109	15.01
4.29431e-08	109.5	15.01
4.31832e-08	110	15.01
4.33993e-08	110.5	15.01
4.37281e-08	111	15.01
4.39195e-08	111.5	15.01
4.40556e-08	112	15.01
4.40744e-08	112.5	15.01
4.39204e-08	113	15.01
4.39973e-08	113.5	15.01
4.38977e-08	114	15.01
4.40107e-08	114.5	15.01
4.42198e-08	115	15.01
4.44061e-08	115.5	15.01
4.45998e-08	116	15.01
4.471e-08	116.5	15.01
4.48764e-08	117	15.01
4.47606e-08	117.5	15.01
4.4747e-08	118	15.01
4.47177e-08	118.5	15.01
4.49701e-08	119	15.01
4.51084e-08	119.5	15.01
4.5291e-08	120	15.01
4.54046e-08	120.5	15.01
4.55871e-08	121	15.01
4.5756e-08	121.5	15.01
4.59984e-08	122	15.01
4.61116e-08	122.5	15.01
4.61064e-08	123	15.01
4.62325e-08	123.5	15.01
4.63284e-08	124	15.01
4.65846e-08	124.5	15.01
4.66914e-08	125	15.01
4.67499e-08	125.5	15.01
4.6922e-08	126	15.01
4.69959e-08	126.5	15.01
4.70885e-08	127	15.01
4.72118e-08	127.5	15.01
4.72767e-08	128	15.01
4.74408e-08	128.5	15.01
4.73644e-08	129	15.01
4.74141e-08	129.5	15.01
4.75794e-08	130	15.01
4.77229e-08	130.5	15.01
4.78925e-08	131	15.01
4.79259e-08	131.5	15.01
4.79925e-08	132	15.01
4.80508e-08	132.5	15.01
4.80687e-08	133	15.01
4.81851e-08	133.5	15.01
4.82987e-08	134	15.01
4.85533e-08	134.5	15.01
4.86565e-08	135	15.01
4.86429e-08	135.5	15.01
4.88039e-08	136	15.01
4.88603e-08	136.5	15.01
4.88619e-08	137	15.01
4.8759e-08	137.5	15.01
4.87145e-08	138	15.01
4.88517e-08	138.5	15.01
4.9088e-08	139	15.01
4.96141e-08	139.5	15.01
4.96148e-08	140	15.01
4.96495e-08	140.5	15.01
4.97751e-08	141	15.01
4.98424e-08	141.5	15.01
5.00533e-08	142	15.01
5.03934e-08	142.5	15.01
5.06438e-08	143	15.01
5.05721e-08	143.5	15.01
5.06356e-08	144	15.01
5.06712e-08	144.5	15.01
2.99333e-08	145	15.01
7.6161e-09	145.5	15.01
2.6356e-09	146	15.01
2.49569e-09	146.5	15.01
2.55261e-09	147	15.01
2.76576e-09	147.5	15.01
2.63197e-09	148	15.01
2.61769e-09	148.5	15.01
2.6161e-09	149	15.01
2.63061e-09	149.5	15.01
2.6737e-09	150	15.01
2.66667e-09	150.5	15.01
2.74014e-09	151	15.01
2.79819e-09	151.5	15.01
2.81542e-09	152	15.01
2.80771e-09	152.5	15.01
2.66463e-09	153	15.01
2.71315e-09	153.5	15.01
2.65964e-09	154	15.01
2.61474e-09	154.5	15.01
1.54664e-08	155	15.01
4.09957e-08	155.5	15.01
4.86089e-08	156	15.01
4.8615e-08	156.5	15.01
4.84161e-08	157	15.01
4.81832e-08	157.5	15.01
4.80533e-08	158	15.01
4.77458e-08	158.5	15.01
4.75608e-08	159	15.01
4.73234e-08	159.5	15.01
4.71052e-08	160	15.01
4.67544e-08	160.5	15.01
4.65542e-08	161	15.01
4.65508e-08	161.5	15.01
4.65227e-08	162	15.01
4.66857e-08	162.5	15.01
4.66005e-08	163	15.01
4.65213e-08	163.5	15.01
4.65724e-08	164	15.01
4.64395e-08	164.5	15.01
4.63408e-08	165	15.01
4.6212e-08	165.5	15.01
4.59771e-08	166	15.01
4.59315e-08	166.5	15.01
4.59127e-08	167	15.01
4.57105e-08	167.5	15.01
4.57084e-08	168	15.01
4.57544e-08	168.5	15.01
4.5883e-08	169	15.01
4.60851e-08	169.5	15.01
4.61647e-08	170	15.01
4.6259e-08	170.5	15.01
4.63311e-08	171	15.01
4.60461e-08	171.5	15.01
4.58488e-08	172	15.01
4.58617e-08	172.5	15.01
4.57842e-08	173	15.01
4.58891e-08	173.5	15.01
4.6161e-08	174	15.01
4.61667e-08	174.5	15.01
4.60522e-08	175	15.01
4.60055e-08	175.5	15.01
4.59402e-08	176	15.01
4.56528e-08	176.5	15.01
4.53705e-08	177	15.01
4.19937e-08	177.5	15.01
3.42655e-08	178	15.01
2.4176e-08	178.5	15.01
1.42168e-08	179	15.01
6.08436e-09	179.5	15.01
3.04467e-09	180	15.01
2.50771e-09	180.5	15.01
2.52064e-09	181	15.01
2.48435e-09	181.5	15.01
2.57914e-09	182	15.01
2.60703e-09	182.5	15.01
2.72608e-09	183	15.01
2.62562e-09	183.5	15.01
2.53832e-09	184	15.01
2.60567e-09	184.5	15.01
2.5059e-09	185	15.01
2.47687e-09	185.5	15.01
2.53651e-09	186	15.01
2.70476e-09	186.5	15.01
2.65012e-09	187	15.01
2.54263e-09	187.5	15.01
2.5186e-09	188	15.01
2.50318e-09	188.5	15.01
2.47619e-09	189	15.01
2.52426e-09	189.5	15.01
2.5517e-09	190	15.01
2.44082e-09	190.5	15.01
2.5576e-09	191	15.01
2.43696e-09	191.5	15.01
2.42744e-09	192	15.01
2.46984e-09	192.5	15.01
2.53333e-09	193	15.01
2.47415e-09	193.5	15.01
2.47732e-09	194	15.01
2.3093e-09	194.5	15.01
2.22517e-09	195	15.01
2.26735e-09	195.5	15.01
2.20454e-09	196	15.01
2.12449e-09	196.5	15.01
2.18798e-09	197	15.01
2.38458e-09	197.5	15.01
2.3805e-09	198	15.01
2.36372e-09	198.5	15.01
2.32472e-09	199	15.01
2.18163e-09	199.5	15.01
2.08458e-09	200	15.01
2.17733e-09	200.5	15.01
2.18912e-09	201	15.01
2.0644e-09	201.5	15.01
2.07211e-09	202	15.01
1.93492e-09	202.5	15.01
2.0873e-09	203	15.01
2.20907e-09	203.5	15.01
2.11225e-09	204	15.01
2.14966e-09	204.5	15.01
2.25397e-09	205	15.01
2.21882e-09	205.5	15.01
2.14558e-09	206	15.01
2.1508e-09	206.5	15.01
2.13492e-09	207	15.01
2.13968e-09	207.5	15.01
2.32109e-09	208	15.01
2.26304e-09	208.5	15.01
2.17551e-09	209	15.01
2.15714e-09	209.5	15.01
2.28821e-09	210	15.01
2.29705e-09	210.5	15.01
2.29705e-09	211	15.01
2.23107e-09	211.5	15.01
2.26916e-09	212	15.01
2.25374e-09	212.5	15.01
2.16916e-09	213	15.01
2.1415e-09	213.5	15.01
2.24807e-09	214	15.01
2.23946e-09	214.5	15.01
2.35646e-09	215	15.01
2.31565e-09	215.5	15.01
2.33696e-09	216	15.01
2.29841e-09	216.5	15.01
2.30907e-09	217	15.01
2.40567e-09	217.5	15.01
2.33742e-09	218	15.01
2.30408e-09	218.5	15.01
2.47959e-09	219	15.01
2.58526e-09	219.5	15.01
2.47687e-09	220	15.01
2.49093e-09	220.5	15.01
2.45374e-09	221	15.01
2.3449e-09	221.5	15.01
2.27188e-09	222	15.01
2.20476e-09	222.5	15.01
2.22767e-09	223	15.01
2.29569e-09	223.5	15.01
2.14649e-09	224	15.01
2.22835e-09	224.5	15.01
2.25352e-09	225	15.01
2.36145e-09	225.5	15.01
2.42313e-09	226	15.01
2.36395e-09	226.5	15.01
2.46463e-09	227	15.01
2.39252e-09	227.5	15.01
2.32222e-09	228	15.01
2.31814e-09	228.5	15.01
2.44445e-09	229	15.01
2.3805e-09	229.5	15.01
2.41633e-09	230	15.01
2.48118e-09	230.5	15.01
2.60045e-09	231	15.01
2.53447e-09	231.5	15.01
2.46191e-09	232	15.01
2.41111e-09	232.5	15.01
2.51837e-09	233	15.01
2.43379e-09	233.5	15.01
2.50771e-09	234	15.01
2.52086e-09	234.5	15.01
2.4551e-09	235	15.01
2.54626e-09	235.5	15.01
2.59116e-09	236	15.01
2.59547e-09	236.5	15.01
2.51587e-09	237	15.01
2.5415e-09	237.5	15.01
2.57664e-09	238	15.01
2.53538e-09	238.5	15.01
2.56463e-09	239	15.01
2.60295e-09	239.5	15.01
2.55964e-09	240	15.01
3.95148e-09	0	20.01
3.85011e-09	0.5	20.01
3.8551e-09	1	20.01
3.87869e-09	1.5	20.01
3.79003e-09	2	20.01
3.84059e-09	2.5	20.01
3.99524e-09	3	20.01
3.89297e-09	3.5	20.01
3.89388e-09	4	20.01
3.91383e-09	4.5	20.01
3.80476e-09	5	20.01
3.82404e-09	5.5	20.01
3.92472e-09	6	20.01
3.89932e-09	6.5	20.01
3.86712e-09	7	20.01
3.65216e-09	7.5	20.01
3.57075e-09	8	20.01
3.62472e-09	8.5	20.01
3.65919e-09	9	20.01
3.62245e-09	9.5	20.01
3.54739e-09	10	20.01
3.52948e-09	10.5	20.01
3.52608e-09	11	20.01
3.52336e-09	11.5	20.01
3.51678e-09	12	20.01
3.50658e-09	12.5	20.01
3.50068e-09	13	20.01
3.4449e-09	13.5	20.01
3.47438e-09	14	20.01
3.44172e-09	14.5	20.01
3.46622e-09	15	20.01
3.60862e-09	15.5	20.01
3.71021e-09	16	20.01
3.59139e-09	16.5	20.01
3.59841e-09	17	20.01
3.71021e-09	17.5	20.01
3.62086e-09	18	20.01
3.71157e-09	18.5	20.01
3.6703e-09	19	20.01
3.70159e-09	19.5	20.01
3.72789e-09	20	20.01
3.6898e-09	20.5	20.01
3.60182e-09	21	20.01
3.5093e-09	21.5	20.01
3.61633e-09	22	20.01
4.39388e-09	22.5	20.01
6.88164e-09	23	20.01
1.06819e-08	23.5	20.01
1.50293e-08	24	20.01
1.95379e-08	24.5	20.01
2.28435e-08	25	20.01
2.52236e-08	25.5	20.01
2.80197e-08	26	20.01
3.05073e-08	26.5	20.01
3.32966e-08	27	20.01
3.68592e-08	27.5	20.01
3.96812e-08	28	20.01
4.33563e-08	28.5	20.01
4.51424e-08	29	20.01
4.64145e-08	29.5	20.01
4.73563e-08	30	20.01
4.88263e-08	30.5	20.01
5.15685e-08	31	20.01
5.39662e-08	31.5	20.01
5.6195e-08	32	20.01
5.68851e-08	32.5	20.01
5.6749e-08	33	20.01
5.59302e-08	33.5	20.01
5.42959e-08	34	20.01
5.21996e-08	34.5	20.01
4.97544e-08	35	20.01
4.76322e-08	35.5	20.01
4.67123e-08	36	20.01
4.64549e-08	36.5	20.01
4.6488e-08	37	20.01
[truncated: 4,254 more rows]

## Sheet: Figure 5I
	Pristine		FingerTouch		Rollerduster		Tweezer
TITLE	Cast11	TITLE	FingerTouch	TITLE	Rollerduster	TITLE	Tweezer
DATA TYPE	ULTRAVIOLET SPECTRUM	DATA TYPE	ULTRAVIOLET SPECTRUM	DATA TYPE	ULTRAVIOLET SPECTRUM	DATA TYPE	ULTRAVIOLET SPECTRUM
ORIGIN	JASCO	ORIGIN	JASCO	ORIGIN	JASCO	ORIGIN	JASCO
OWNER		OWNER		OWNER		OWNER
DATE	25/01/31	DATE	25/02/04	DATE	25/01/06	DATE	25/01/06
TIME	15:35:51	TIME	13:58:52	TIME	16:39:22	TIME	16:41:17
SPECTROMETER/DATA SYSTEM		SPECTROMETER/DATA SYSTEM		SPECTROMETER/DATA SYSTEM		SPECTROMETER/DATA SYSTEM
LOCALE	1033	LOCALE	1033	LOCALE	1033	LOCALE	1033
RESOLUTION		RESOLUTION		RESOLUTION		RESOLUTION
DELTAX	-1	DELTAX	-1	DELTAX	-1	DELTAX	-1
XUNITS	NANOMETERS	XUNITS	NANOMETERS	XUNITS	NANOMETERS	XUNITS	NANOMETERS
YUNITS	REFLECTANCE	YUNITS	REFLECTANCE	YUNITS	REFLECTANCE	YUNITS	REFLECTANCE
FIRSTX	800	FIRSTX	800	FIRSTX	800	FIRSTX	800
LASTX	300	LASTX	300	LASTX	300	LASTX	300
NPOINTS	501	NPOINTS	501	NPOINTS	501	NPOINTS	501
FIRSTY	0.51204	FIRSTY	0.51498	FIRSTY	0.58786	FIRSTY	0.53804
MAXY	0.51204	MAXY	0.51498	MAXY	0.58786	MAXY	0.53804
MINY	0.14877	MINY	0.1599	MINY	0.227	MINY	0.18411
XYDATA		XYDATA		XYDATA		XYDATA
800	0.512044	800	0.514983	800	0.587858	800	0.538036
799	0.509975	799	0.514026	799	0.585182	799	0.536496
798	0.508471	798	0.512017	798	0.583582	798	0.534932
797	0.506806	797	0.511015	797	0.58153	797	0.532941
796	0.505082	796	0.508743	796	0.579713	796	0.531813
795	0.50298	795	0.507303	795	0.5784	795	0.530488
794	0.502058	794	0.50615	794	0.577288	794	0.527893
793	0.500252	793	0.504377	793	0.576963	793	0.526343
792	0.498458	792	0.502579	792	0.575378	792	0.524486
791	0.496138	791	0.500855	791	0.574476	791	0.52304
790	0.495262	790	0.500196	790	0.572763	790	0.521343
789	0.493531	789	0.498498	789	0.570777	789	0.520206
788	0.492328	788	0.496597	788	0.569265	788	0.519079
787	0.490352	787	0.495079	787	0.567264	787	0.517827
786	0.489407	786	0.493607	786	0.564659	786	0.515768
785	0.488359	785	0.492582	785	0.56283	785	0.514147
784	0.486992	784	0.490627	784	0.561197	784	0.51336
783	0.48566	783	0.489935	783	0.559428	783	0.511348
782	0.484445	782	0.488507	782	0.557577	782	0.50934
781	0.482548	781	0.48756	781	0.55582	781	0.508203
780	0.480828	780	0.486231	780	0.554453	780	0.506226
779	0.479437	779	0.484327	779	0.553457	779	0.504556
778	0.477583	778	0.483299	778	0.551269	778	0.503089
777	0.477121	777	0.481211	777	0.550317	777	0.501483
776	0.475404	776	0.480145	776	0.549047	776	0.500316
775	0.472889	775	0.478619	775	0.547941	775	0.498074
774	0.472191	774	0.476168	774	0.547701	774	0.496227
773	0.471392	773	0.474629	773	0.545849	773	0.494255
772	0.46957	772	0.47299	772	0.544693	772	0.493219
771	0.467921	771	0.471497	771	0.543435	771	0.492056
770	0.466346	770	0.470482	770	0.54243	770	0.490627
769	0.465344	769	0.468811	769	0.540038	769	0.489154
768	0.463968	768	0.467656	768	0.538337	768	0.487714
767	0.461773	767	0.465768	767	0.536425	767	0.486322
766	0.460558	766	0.465169	766	0.535807	766	0.484731
765	0.459061	765	0.463693	765	0.534411	765	0.482893
764	0.457486	764	0.46295	764	0.533425	764	0.481839
763	0.456247	763	0.46041	763	0.532635	763	0.480326
762	0.455325	762	0.459122	762	0.531514	762	0.479002
761	0.454205	761	0.458518	761	0.530118	761	0.478004
760	0.452712	760	0.457302	760	0.528681	760	0.476904
759	0.451466	759	0.45659	759	0.527102	759	0.475233
758	0.450743	758	0.454929	758	0.526053	758	0.474366
757	0.449373	757	0.453809	757	0.523703	757	0.473081
756	0.447701	756	0.452766	756	0.522668	756	0.471754
755	0.446074	755	0.451803	755	0.521464	755	0.470854
754	0.444461	754	0.450325	754	0.519217	754	0.469767
753	0.44319	753	0.44891	753	0.518954	753	0.468731
752	0.44197	752	0.446969	752	0.517229	752	0.467421
751	0.441054	751	0.445382	751	0.516616	751	0.466361
750	0.440189	750	0.444472	750	0.515464	750	0.465327
749	0.439268	749	0.443189	749	0.513819	749	0.463963
748	0.437585	748	0.441199	748	0.512996	748	0.462393
747	0.436122	747	0.440148	747	0.511464	747	0.461007
746	0.43515	746	0.43921	746	0.510548	746	0.460497
745	0.433894	745	0.438653	745	0.50901	745	0.457913
744	0.432713	744	0.437434	744	0.507293	744	0.456409
743	0.431719	743	0.43649	743	0.506635	743	0.455524
742	0.43082	742	0.435331	742	0.50491	742	0.455037
741	0.430022	741	0.434199	741	0.50368	741	0.454077
740	0.428395	740	0.434352	740	0.502352	740	0.452286
739	0.427447	739	0.433003	739	0.500725	739	0.450492
738	0.426404	738	0.431895	738	0.499781	738	0.450106
737	0.424895	737	0.430584	737	0.499561	737	0.449086
736	0.424078	736	0.429242	736	0.497884	736	0.447631
735	0.422152	735	0.428132	735	0.496732	735	0.446064
734	0.420588	734	0.42669	734	0.496129	734	0.444684
733	0.420117	733	0.425844	733	0.495419	733	0.443955
732	0.418135	732	0.424923	732	0.494462	732	0.44243
731	0.417612	731	0.42373	731	0.493347	731	0.441828
730	0.416821	730	0.422776	730	0.492755	730	0.440675
729	0.416051	729	0.422268	729	0.491614	729	0.439845
728	0.415139	728	0.420849	728	0.490257	728	0.438429
727	0.414042	727	0.419708	727	0.488626	727	0.4378
726	0.413398	726	0.418908	726	0.487195	726	0.436918
725	0.411925	725	0.418275	725	0.486326	725	0.435889
724	0.411662	724	0.417037	724	0.484663	724	0.43422
723	0.410078	723	0.416067	723	0.48321	723	0.43335
722	0.409319	722	0.414879	722	0.482605	722	0.432319
721	0.408483	721	0.413951	721	0.481802	721	0.431275
720	0.407411	720	0.412772	720	0.480638	720	0.429894
719	0.406458	719	0.411613	719	0.478779	719	0.42851
718	0.404883	718	0.410715	718	0.477375	718	0.427373
717	0.403552	717	0.409037	717	0.476449	717	0.426066
716	0.4025	716	0.407928	716	0.475548	716	0.424959
715	0.40188	715	0.407692	715	0.474156	715	0.42395
714	0.400028	714	0.406046	714	0.473573	714	0.422931
713	0.399263	713	0.405172	713	0.472742	713	0.42236
712	0.397828	712	0.403962	712	0.471824	712	0.421077
711	0.397081	711	0.403494	711	0.470883	711	0.419731
710	0.395892	710	0.401971	710	0.469396	710	0.41855
709	0.394807	709	0.400424	709	0.468671	709	0.417473
708	0.393606	708	0.399222	708	0.466966	708	0.416092
707	0.392565	707	0.398592	707	0.465746	707	0.414727
706	0.392029	706	0.397305	706	0.464674	706	0.413307
705	0.3913	705	0.396076	705	0.46387	705	0.412249
704	0.390324	704	0.395157	704	0.462913	704	0.411174
703	0.389366	703	0.394136	703	0.461361	703	0.410372
702	0.387884	702	0.393032	702	0.46051	702	0.409425
701	0.387215	701	0.391759	701	0.459181	701	0.408282
700	0.386035	700	0.390528	700	0.458214	700	0.407045
699	0.384695	699	0.389598	699	0.457041	699	0.406325
698	0.383755	698	0.387968	698	0.455773	698	0.405228
697	0.38301	697	0.387164	697	0.454612	697	0.404374
696	0.382181	696	0.38649	696	0.45408	696	0.403457
695	0.381003	695	0.385184	695	0.453559	695	0.402588
694	0.380197	694	0.38419	694	0.452723	694	0.401775
693	0.379279	693	0.383487	693	0.451335	693	0.400701
692	0.378106	692	0.38309	692	0.45017	692	0.399491
691	0.377392	691	0.382338	691	0.449142	691	0.398735
690	0.37615	690	0.381492	690	0.448146	690	0.398119
689	0.375913	689	0.381248	689	0.446909	689	0.396593
688	0.374959	688	0.380829	688	0.445932	688	0.39559
687	0.373775	687	0.380104	687	0.445144	687	0.395229
686	0.372963	686	0.378664	686	0.444717	686	0.394719
685	0.371887	685	0.377378	685	0.444192	685	0.393833
684	0.370697	684	0.376495	684	0.443341	684	0.392981
683	0.370219	683	0.375828	683	0.442323	683	0.391623
682	0.369282	682	0.374313	682	0.441224	682	0.390692
681	0.368455	681	0.372788	681	0.440362	681	0.389878
680	0.366945	680	0.37199	680	0.43871	680	0.388504
679	0.365592	679	0.37107	679	0.437593	679	0.387107
678	0.364444	678	0.369949	678	0.436576	678	0.385482
677	0.363385	677	0.369465	677	0.435322	677	0.384592
676	0.361449	676	0.368543	676	0.433793	676	0.383645
675	0.360686	675	0.3679	675	0.432465	675	0.382437
674	0.359763	674	0.366862	674	0.431663	674	0.381136
673	0.359037	673	0.36608	673	0.431227	673	0.380456
672	0.35771	672	0.36542	672	0.430417	672	0.379575
671	0.356686	671	0.363939	671	0.430028	671	0.378381
670	0.355758	670	0.362793	670	0.430161	670	0.377357
669	0.354761	669	0.36157	669	0.429387	669	0.376102
668	0.353383	668	0.360658	668	0.4283	668	0.374967
667	0.352489	667	0.359895	667	0.427309	667	0.374143
666	0.351611	666	0.358551	666	0.426143	666	0.372778
665	0.351001	665	0.357704	665	0.424988	665	0.371738
664	0.350024	664	0.356683	664	0.423359	664	0.371045
663	0.348677	663	0.355113	663	0.422131	663	0.370217
662	0.347854	662	0.354074	662	0.421279	662	0.369293
661	0.346898	661	0.352859	661	0.419651	661	0.367766
660	0.345493	660	0.351882	660	0.418662	660	0.367093
659	0.344773	659	0.351355	659	0.417718	659	0.366311
658	0.343856	658	0.350249	658	0.416726	658	0.365281
657	0.342913	657	0.349402	657	0.415305	657	0.364275
656	0.342324	656	0.348734	656	0.414369	656	0.363161
655	0.341067	655	0.347684	655	0.413152	655	0.362217
654	0.340612	654	0.346524	654	0.412611	654	0.361148
653	0.33917	653	0.34566	653	0.411467	653	0.359519
652	0.33831	652	0.344469	652	0.409878	652	0.358338
651	0.337	651	0.343509	651	0.408706	651	0.357033
650	0.335957	650	0.342334	650	0.407363	650	0.355875
649	0.334872	649	0.341483	649	0.406568	649	0.354977
648	0.333311	648	0.340574	648	0.405658	648	0.354237
647	0.332132	647	0.339186	647	0.404414	647	0.353405
646	0.33111	646	0.338687	646	0.4036	646	0.352512
645	0.329985	645	0.337636	645	0.403095	645	0.351759
644	0.328692	644	0.336772	644	0.401906	644	0.350997
643	0.327773	643	0.33607	643	0.40065	643	0.349471
642	0.326892	642	0.334984	642	0.399558	642	0.348231
641	0.325841	641	0.334537	641	0.398352	641	0.347175
640	0.32465	640	0.333848	640	0.397099	640	0.346088
639	0.323918	639	0.332811	639	0.395997	639	0.344907
638	0.322931	638	0.331324	638	0.395164	638	0.343964
637	0.32182	637	0.330072	637	0.39416	637	0.343277
636	0.321106	636	0.328873	636	0.393227	636	0.34252
635	0.320618	635	0.327069	635	0.391655	635	0.341443
634	0.319652	634	0.325624	634	0.390699	634	0.340322
633	0.318481	633	0.324892	633	0.389428	633	0.339202
632	0.317863	632	0.323781	632	0.388156	632	0.337855
631	0.316621	631	0.323013	631	0.387097	631	0.337002
630	0.315946	630	0.322429	630	0.386344	630	0.336008
629	0.314679	629	0.321703	629	0.3855	629	0.335086
628	0.31377	628	0.320973	628	0.384684	628	0.334292
627	0.312169	627	0.320116	627	0.383555	627	0.333281
626	0.311137	626	0.31913	626	0.382374	626	0.332373
625	0.310236	625	0.318185	625	0.381701	625	0.331872
624	0.309219	624	0.317008	624	0.380734	624	0.330819
623	0.307751	623	0.315945	623	0.379514	623	0.329708
622	0.306719	622	0.315459	622	0.378251	622	0.32892
621	0.305952	621	0.314309	621	0.377289	621	0.327606
620	0.304896	620	0.312767	620	0.375693	620	0.325587
619	0.303555	619	0.311617	619	0.374873	619	0.324585
618	0.302039	618	0.310952	618	0.374302	618	0.32407
617	0.301243	617	0.310378	617	0.37323	617	0.323022
616	0.300366	616	0.309567	616	0.372338	616	0.322002
615	0.299415	615	0.308996	615	0.371401	615	0.321081
614	0.298762	614	0.307416	614	0.370529	614	0.320476
613	0.297722	613	0.306648	613	0.369367	613	0.319343
612	0.297072	612	0.305604	612	0.367837	612	0.318167
611	0.295759	611	0.304449	611	0.367208	611	0.317357
610	0.294893	610	0.302965	610	0.365925	610	0.316022
609	0.29423	609	0.30152	609	0.364586	609	0.314615
608	0.293614	608	0.300468	608	0.36316	608	0.313719
607	0.292829	607	0.299825	607	0.36213	607	0.312456
606	0.29146	606	0.299064	606	0.361281	606	0.311672
605	0.290644	605	0.297943	605	0.360329	605	0.31078
604	0.289729	604	0.296804	604	0.35931	604	0.309476
603	0.288455	603	0.296158	603	0.358441	603	0.309017
602	0.287105	602	0.295128	602	0.357644	602	0.308138
601	0.285823	601	0.293767	601	0.357329	601	0.307369
600	0.284889	600	0.29278	600	0.356526	600	0.306094
599	0.283871	599	0.29192	599	0.355446	599	0.305145
598	0.282651	598	0.29094	598	0.354656	598	0.304437
597	0.281624	597	0.290229	597	0.353433	597	0.303691
596	0.280447	596	0.289511	596	0.352381	596	0.302759
595	0.279418	595	0.288491	595	0.35102	595	0.301913
594	0.278315	594	0.288054	594	0.349655	594	0.300908
593	0.277422	593	0.287099	593	0.348741	593	0.299841
592	0.276446	592	0.286041	592	0.347798	592	0.299054
591	0.275741	591	0.285119	591	0.346444	591	0.297795
590	0.274739	590	0.283991	590	0.345871	590	0.296821
589	0.273774	589	0.283386	589	0.344753	589	0.295815
588	0.273196	588	0.282018	588	0.343975	588	0.294561
587	0.272112	587	0.280833	587	0.343347	587	0.293711
586	0.271224	586	0.279748	586	0.342573	586	0.292521
585	0.269626	585	0.278847	585	0.341777	585	0.291853
584	0.268718	584	0.277835	584	0.340978	584	0.291206
583	0.267691	583	0.276372	583	0.339768	583	0.2895
582	0.266928	582	0.275596	582	0.338651	582	0.288459
581	0.265724	581	0.274721	581	0.33713	581	0.287496
580	0.264454	580	0.273522	580	0.335359	580	0.286533
579	0.263641	579	0.27289	579	0.333889	579	0.285123
578	0.262695	578	0.271773	578	0.332686	578	0.283977
577	0.261648	577	0.270669	577	0.331683	577	0.282705
576	0.260466	576	0.269823	576	0.330398	576	0.281795
575	0.259476	575	0.268746	575	0.328893	575	0.280663
574	0.258773	574	0.267449	574	0.328077	574	0.279785
573	0.257675	573	0.266254	573	0.326811	573	0.278781
572	0.256532	572	0.265352	572	0.325478	572	0.277768
571	0.255444	571	0.264658	571	0.323992	571	0.276772
570	0.2541	570	0.263637	570	0.323539	570	0.276126
569	0.253126	569	0.262322	569	0.322726	569	0.275271
568	0.25149	568	0.261111	568	0.321516	568	0.274111
567	0.250322	567	0.260228	567	0.320797	567	0.27307
566	0.248804	566	0.258845	566	0.319988	566	0.27145
565	0.247517	565	0.25743	565	0.319141	565	0.270329
564	0.246217	564	0.256131	564	0.317686	564	0.268811
563	0.245183	563	0.254882	563	0.316325	563	0.267417
562	0.243932	562	0.253659	562	0.315439	562	0.266197
561	0.242708	561	0.252761	561	0.314571	561	0.265181
560	0.241347	560	0.251567	560	0.313746	560	0.264186
559	0.240625	559	0.250522	559	0.312636	559	0.262976
558	0.239932	558	0.24957	558	0.311688	558	0.261927
557	0.238698	557	0.248492	557	0.310152	557	0.260873
556	0.237378	556	0.247205	556	0.308766	556	0.260003
555	0.236363	555	0.246378	555	0.307589	555	0.258709
554	0.235272	554	0.244826	554	0.306124	554	0.257755
553	0.234698	553	0.243713	553	0.304672	553	0.256695
552	0.23368	552	0.242761	552	0.303689	552	0.255914
551	0.232587	551	0.241841	551	0.302488	551	0.254946
550	0.232137	550	0.240802	550	0.301824	550	0.25405
549	0.231247	549	0.239687	549	0.30073	549	0.252795
548	0.230092	548	0.23891	548	0.300362	548	0.252161
547	0.229515	547	0.237689	547	0.298839	547	0.251378
546	0.228109	546	0.236764	546	0.297597	546	0.25021
545	0.227215	545	0.235032	545	0.296988	545	0.248932
544	0.226137	544	0.233896	544	0.295603	544	0.247763
543	0.224841	543	0.233083	543	0.294638	543	0.246965
542	0.223937	542	0.23214	542	0.293517	542	0.245756
541	0.222842	541	0.230999	541	0.292621	541	0.244895
540	0.221599	540	0.229815	540	0.291643	540	0.244249
539	0.220593	539	0.229266	539	0.290815	539	0.243576
538	0.219216	538	0.228443	538	0.28993	538	0.242879
537	0.21804	537	0.227455	537	0.289209	537	0.242148
536	0.217553	536	0.226503	536	0.288036	536	0.241028
535	0.216269	535	0.225214	535	0.287233	535	0.239983
534	0.215325	534	0.224404	534	0.285788	534	0.23895
533	0.214197	533	0.223568	533	0.284885	533	0.23732
532	0.213358	532	0.222302	532	0.283565	532	0.236273
531	0.21216	531	0.22139	531	0.28276	531	0.234998
530	0.210907	530	0.220203	530	0.281963	530	0.234399
529	0.209316	529	0.21934	529	0.281541	529	0.233485
528	0.208529	528	0.218437	528	0.280629	528	0.232381
527	0.207604	527	0.217435	527	0.279666	527	0.231468
526	0.206577	526	0.216672	526	0.278952	526	0.230863
525	0.205498	525	0.215305	525	0.27789	525	0.229728
524	0.204517	524	0.214044	524	0.276367	524	0.228824
523	0.203598	523	0.21324	523	0.274845	523	0.22769
522	0.202284	522	0.212107	522	0.273686	522	0.226783
521	0.201157	521	0.210983	521	0.27255	521	0.225968
520	0.200283	520	0.2098	520	0.271375	520	0.225022
519	0.198905	519	0.208442	519	0.270467	519	0.224436
518	0.198154	518	0.207652	518	0.269335	518	0.223008
517	0.197327	517	0.206386	517	0.26863	517	0.221845
516	0.19612	516	0.205406	516	0.267821	516	0.221026
515	0.19586	515	0.204724	515	0.267086	515	0.220099
514	0.194639	514	0.203789	514	0.266553	514	0.21925
513	0.194067	513	0.203019	513	0.265471	513	0.217954
512	0.192987	512	0.201927	512	0.264709	512	0.217503
511	0.191953	511	0.201249	511	0.263609	511	0.216904
510	0.192038	510	0.200004	510	0.262879	510	0.215226
509	0.19088	509	0.198688	509	0.261972	509	0.214723
508	0.189893	508	0.19796	508	0.261176	508	0.214
507	0.189325	507	0.197704	507	0.260142	507	0.213318
506	0.188146	506	0.196396	506	0.259095	506	0.212595
505	0.187046	505	0.195447	505	0.258621	505	0.212293
504	0.186037	504	0.194691	504	0.257939	504	0.21161
503	0.18467	503	0.194096	503	0.257504	503	0.210643
502	0.184051	502	0.193812	502	0.256962	502	0.210083
501	0.182992	501	0.192553	501	0.256104	501	0.209381
500	0.182088	500	0.192137	500	0.255786	500	0.208873
499	0.181206	499	0.191643	499	0.254609	499	0.208038
498	0.180204	498	0.191027	498	0.253519	498	0.207521
497	0.17978	497	0.190423	497	0.252303	497	0.206979
496	0.179062	496	0.18956	496	0.251538	496	0.206306
495	0.178082	495	0.188679	495	0.25074	495	0.205454
494	0.177693	494	0.187809	494	0.250138	494	0.204974
493	0.176855	493	0.186904	493	0.249475	493	0.20417
492	0.176553	492	0.186337	492	0.24892	492	0.203606
491	0.175736	491	0.185203	491	0.248443	491	0.20277
490	0.17444	490	0.18452	490	0.247352	490	0.201842
489	0.173581	489	0.183331	489	0.246196	489	0.200946
488	0.172387	488	0.182846	488	0.246005	488	0.200254
487	0.171747	487	0.182131	487	0.245355	487	0.199025
486	0.170554	486	0.180821	486	0.244315	486	0.19816
485	0.169735	485	0.180198	485	0.243396	485	0.19762
484	0.169107	484	0.179833	484	0.242954	484	0.197409
483	0.168433	483	0.179136	483	0.242672	483	0.196668
482	0.168068	482	0.178452	482	0.241848	482	0.196457
481	0.167234	481	0.177371	481	0.241007	481	0.196091
480	0.16678	480	0.177065	480	0.240357	480	0.19547
479	0.166069	479	0.176303	479	0.240101	479	0.194548
478	0.16542	478	0.175303	478	0.239874	478	0.193959
477	0.164826	477	0.174457	477	0.239232	477	0.193333
476	0.163982	476	0.173867	476	0.238449	476	0.192736
475	0.162948	475	0.173216	475	0.238249	475	0.191975
474	0.162423	474	0.172107	474	0.237573	474	0.191782
473	0.161948	473	0.171643	473	0.23718	473	0.191218
472	0.161253	472	0.171149	472	0.236156	472	0.190805
471	0.161014	471	0.170354	471	0.235606	471	0.190361
470	0.16009	470	0.170098	470	0.235242	470	0.190015
469	0.159751	469	0.169227	469	0.234634	469	0.190032
468	0.15943	468	0.169076	468	0.233964	468	0.189671
467	0.158851	467	0.168604	467	0.233935	467	0.189768
466	0.15799	466	0.168225	466	0.233949	466	0.189826
465	0.157233	465	0.167953	465	0.233345	465	0.189356
464	0.156299	464	0.167293	464	0.232987	464	0.188948
463	0.155861	463	0.166994	463	0.232591	463	0.188535
462	0.155484	462	0.166267	462	0.23174	462	0.187676
461	0.155133	461	0.165811	461	0.230939	461	0.187388
460	0.154616	460	0.165542	460	0.230162	460	0.186689
459	0.154715	459	0.164948	459	0.229715	459	0.186453
458	0.154603	458	0.164551	458	0.229883	458	0.186106
457	0.154265	457	0.163875	457	0.229708	457	0.185798
456	0.153504	456	0.163697	456	0.229402	456	0.185688
455	0.153277	455	0.16351	455	0.229158	455	0.185617
454	0.152929	454	0.163196	454	0.228907	454	0.185992
453	0.153092	453	0.163275	453	0.228598	453	0.18595
452	0.152221	452	0.163018	452	0.228113	452	0.185833
451	0.152055	451	0.1632	451	0.227651	451	0.185665
450	0.15222	450	0.161452	450	0.228161	450	0.184531
449	0.15247	449	0.161907	449	0.22777	449	0.184113
448	0.151826	448	0.16214	448	0.22808	448	0.184167
447	0.151745	447	0.162462	447	0.228176	447	0.184496
446	0.151317	446	0.162199	446	0.228253	446	0.184188
445	0.150888	445	0.16171	445	0.228374	445	0.184178
444	0.150878	444	0.161821	444	0.227631	444	0.184466
443	0.150761	443	0.160837	443	0.228204	443	0.185071
442	0.150745	442	0.16063	442	0.227185	442	0.18497
441	0.150588	441	0.160294	441	0.226996	441	0.184656
440	0.150616	440	0.159985	440	0.227186	440	0.184933
439	0.150374	439	0.159913	439	0.227042	439	0.185265
438	0.1504	438	0.159959	438	0.227051	438	0.185247
437	0.149663	437	0.159897	437	0.227503	437	0.184875
436	0.148917	436	0.160409	436	0.227822	436	0.184929
435	0.149197	435	0.160402	435	0.228307	435	0.185566
434	0.148768	434	0.160425	434	0.228135	434	0.18578
433	0.149098	433	0.160147	433	0.227874	433	0.185502
432	0.149282	432	0.160268	432	0.228127	432	0.18611
431	0.149453	431	0.160106	431	0.228078	431	0.186599
430	0.149512	430	0.160318	430	0.227576	430	0.18638
429	0.149478	429	0.160681	429	0.227684	429	0.186518
428	0.149302	428	0.161155	428	0.228144	428	0.186138
427	0.149581	427	0.160999	427	0.228091	427	0.186352
426	0.149423	426	0.161373	426	0.228392	426	0.187187
425	0.14973	425	0.161932	425	0.228007	425	0.187137
424	0.150236	424	0.162547	424	0.228072	424	0.187629
423	0.150959	423	0.162991	423	0.228494	423	0.188237
422	0.151298	422	0.162685	422	0.228318	422	0.18792
421	0.151931	421	0.162634	421	0.228982	421	0.189276
420	0.152548	420	0.162768	420	0.228874	420	0.189605
419	0.152884	419	0.162596	419	0.22941	419	0.190465
418	0.152769	418	0.162659	418	0.23026	418	0.190003
417	0.152518	417	0.162933	417	0.230371	417	0.190428
416	0.153631	416	0.163199	416	0.231265	416	0.191412
415	0.153445	415	0.163967	415	0.231562	415	0.191664
414	0.153485	414	0.164116	414	0.23228	414	0.191826
413	0.1539	413	0.164929	413	0.233424	413	0.192558
412	0.153618	412	0.165294	412	0.234923	412	0.193326
411	0.154039	411	0.166395	411	0.236171	411	0.194923
410	0.152418	410	0.167129	410	0.235242	410	0.193559
409	0.152813	409	0.167417	409	0.236474	409	0.194627
408	0.153747	408	0.167519	408	0.236478	408	0.194889
407	0.154995	407	0.168518	407	0.236682	407	0.195259
406	0.156089	406	0.169417	406	0.236663	406	0.196306
405	0.157485	405	0.170132	405	0.236652	405	0.195995
404	0.158693	404	0.171038	404	0.23806	404	0.196228
403	0.158309	403	0.171503	403	0.239138	403	0.197358
402	0.15924	402	0.171612	402	0.238836	402	0.198079
401	0.15964	401	0.172094	401	0.239839	401	0.199078
400	0.1603	400	0.172755	400	0.240691	400	0.199832
399	0.160751	399	0.17307	399	0.241029	399	0.20026
398	0.161576	398	0.173357	398	0.242699	398	0.201572
397	0.162769	397	0.173895	397	0.243709	397	0.202184
396	0.163798	396	0.1751	396	0.244958	396	0.202866
395	0.165418	395	0.175962	395	0.246698	395	0.203853
394	0.166129	394	0.177426	394	0.246697	394	0.204021
393	0.166867	393	0.177499	393	0.248354	393	0.205264
392	0.166255	392	0.178289	392	0.249783	392	0.206178
391	0.166936	391	0.179588	391	0.2501	391	0.207576
390	0.166828	390	0.179477	390	0.25118	390	0.208478
389	0.167517	389	0.17893	389	0.251468	389	0.208287
388	0.167561	388	0.180181	388	0.252186	388	0.209034
387	0.168119	387	0.180544	387	0.253264	387	0.210503
386	0.169088	386	0.181327	386	0.2533	386	0.210837
385	0.169704	385	0.182336	385	0.253172	385	0.211337
384	0.171193	384	0.183125	384	0.254227	384	0.212497
383	0.172196	383	0.183993	383	0.255697	383	0.214161
382	0.173822	382	0.184352	382	0.256681	382	0.216522
381	0.174137	381	0.185762	381	0.257262	381	0.218226
380	0.175146	380	0.187158	380	0.258525	380	0.218975
379	0.176019	379	0.187864	379	0.25952	379	0.21988
378	0.175827	378	0.187578	378	0.259919	378	0.221354
377	0.176475	377	0.188731	377	0.260055	377	0.220705
376	0.177611	376	0.190379	376	0.260098	376	0.220715
375	0.178413	375	0.191908	375	0.260572	375	0.219338
374	0.178229	374	0.1915	374	0.260718	374	0.220144
373	0.178768	373	0.192394	373	0.260338	373	0.220365
372	0.18002	372	0.192427	372	0.262193	372	0.221392
371	0.181178	371	0.192973	371	0.262049	371	0.220592
370	0.181793	370	0.195131	370	0.266997	370	0.222132
369	0.18394	369	0.196845	369	0.269561	369	0.222566
368	0.184049	368	0.197364	368	0.26853	368	0.22225
367	0.184366	367	0.197032	367	0.269552	367	0.222136
366	0.185272	366	0.198073	366	0.269265	366	0.223099
365	0.187304	365	0.198965	365	0.26862	365	0.225325
364	0.18783	364	0.198471	364	0.269316	364	0.225475
363	0.186729	363	0.19859	363	0.268315	363	0.225302
362	0.187509	362	0.198321	362	0.270359	362	0.225564
361	0.188309	361	0.197086	361	0.271863	361	0.227018
360	0.189192	360	0.197073	360	0.272893	360	0.22714
359	0.190222	359	0.198256	359	0.274155	359	0.227437
358	0.188963	358	0.197469	358	0.274294	358	0.227147
357	0.188995	357	0.197998	357	0.272768	357	0.227793
356	0.189528	356	0.199201	356	0.272765	356	0.227785
355	0.191029	355	0.20082	355	0.271788	355	0.228087
354	0.19083	354	0.2031	354	0.27122	354	0.228585
353	0.192571	353	0.203932	353	0.27095	353	0.22991
352	0.192304	352	0.205446	352	0.271511	352	0.231467
351	0.191697	351	0.205828	351	0.272485	351	0.232641
350	0.192629	350	0.204465	350	0.274033	350	0.233189
349	0.191118	349	0.203685	349	0.272679	349	0.232815
348	0.191355	348	0.203546	348	0.27235	348	0.232593
347	0.19119	347	0.202262	347	0.274349	347	0.234472
346	0.193058	346	0.20295	346	0.276477	346	0.23485
345	0.193823	345	0.20374	345	0.27619	345	0.234631
344	0.193748	344	0.206117	344	0.277697	344	0.234495
343	0.195269	343	0.207537	343	0.280947	343	0.237097
342	0.195822	342	0.209428	342	0.283724	342	0.238794
341	0.194168	341	0.211631	341	0.285469	341	0.24038
340	0.193184	340	0.204996	340	0.276102	340	0.225594
339	0.193356	339	0.204153	339	0.275232	339	0.226059
338	0.193185	338	0.205704	338	0.274906	338	0.225605
337	0.194259	337	0.206952	337	0.275541	337	0.226123
336	0.195791	336	0.207959	336	0.276747	336	0.227907
335	0.196192	335	0.206434	335	0.27667	335	0.227888
334	0.19656	334	0.206102	334	0.276003	334	0.227767
333	0.197831	333	0.207468	333	0.276997	333	0.228867
332	0.198051	332	0.20697	332	0.27673	332	0.230305
331	0.198561	331	0.204717	331	0.278607	331	0.231423
330	0.198307	330	0.205245	330	0.278321	330	0.231335
329	0.196876	329	0.205161	329	0.27913	329	0.230734
328	0.196599	328	0.205784	328	0.280118	328	0.231436
327	0.195621	327	0.205084	327	0.280789	327	0.230755
326	0.194632	326	0.204393	326	0.280665	326	0.231758
325	0.195136	325	0.206281	325	0.279421	325	0.231019
324	0.195955	324	0.206943	324	0.279406	324	0.230356
323	0.196306	323	0.208208	323	0.278534	323	0.229098
322	0.19672	322	0.208448	322	0.278074	322	0.229064
321	0.198411	321	0.209457	321	0.278446	321	0.229072
320	0.198933	320	0.210031	320	0.278672	320	0.228642
319	0.199587	319	0.209433	319	0.278781	319	0.228332
318	0.198803	318	0.210661	318	0.278892	318	0.228154
317	0.19982	317	0.209441	317	0.279618	317	0.228596
316	0.200585	316	0.209613	316	0.279999	316	0.228625
315	0.200377	315	0.209862	315	0.280006	315	0.228094
314	0.200579	314	0.209639	314	0.280443	314	0.229426
313	0.199939	313	0.20897	313	0.279398	313	0.228835
312	0.200474	312	0.209186	312	0.279735	312	0.228441
311	0.199948	311	0.209816	311	0.279854	311	0.22871
310	0.199457	310	0.211157	310	0.27876	310	0.229156
309	0.199408	309	0.211242	309	0.279491	309	0.230728
308	0.199079	308	0.211437	308	0.278595	308	0.230293
307	0.198944	307	0.211382	307	0.278071	307	0.22982
306	0.198099	306	0.212349	306	0.277893	306	0.230894
305	0.198343	305	0.211375	305	0.277034	305	0.229625
304	0.197404	304	0.210835	304	0.277729	304	0.229119
303	0.197713	303	0.210683	303	0.277861	303	0.228298
302	0.198239	302	0.209424	302	0.277644	302	0.226826
301	0.197619	301	0.208498	301	0.278126	301	0.225534
300	0.197579	300	0.207424	300	0.27725	300	0.224096
##### Extended Information		##### Extended Information		##### Extended Information		##### Extended Information
[Comments]		[Comments]		[Comments]		[Comments]
Sample name	Cast11	Sample name	FingerTouch	Sample name	Rollerduster	Sample name	Tweezer
Comment		Comment		Comment		Comment
Username		Username		Username		Username
Division		Division		Division		Division
Organization	University of Notre Dame	Organization	University of Notre Dame	Organization	University of Notre Dame	Organization	University of Notre Dame
[Detailed Information]		[Detailed Information]		[Detailed Information]		[Detailed Information]
Creation date	2025-01-31 16:35:00	Creation date	2025-02-04 14:58:00	Creation date	2025-01-06 17:39:00	Creation date	2025-01-06 17:41:00
Data array type	Linear data array	Data array type	Linear data array	Data array type	Linear data array	Data array type	Linear data array
Horizontal axis	Wavelength [nm]	Horizontal axis	Wavelength [nm]	Horizontal axis	Wavelength [nm]	Horizontal axis	Wavelength [nm]
Vertical axis	%R	Vertical axis	%R	Vertical axis	%R	Vertical axis	%R
Start	800 nm	Start	800 nm	Start	800 nm	Start	800 nm
End	300 nm	End	300 nm	End	300 nm	End	300 nm
Data interval	1 nm	Data interval	1 nm	Data interval	1 nm	Data interval	1 nm
Data points	501	Data points	501	Data points	501	Data points	501
[Measurement Information]		[Measurement Information]		[Measurement Information]		[Measurement Information]
Instrument name	V-770	Instrument name	V-770	Instrument name	V-770	Instrument name	V-770
Model name	V-770	Model name	V-770	Model name	V-770	Model name	V-770
Serial No.	G123261801	Serial No.	G123261801	Serial No.	G123261801	Serial No.	G123261801
Accessory	ISN-923	Accessory	ISN-923	Accessory	ISN-923	Accessory	ISN-923
Accessory S/N	C064261890	Accessory S/N	C064261890	Accessory S/N	C064261890	Accessory S/N	C064261890
Beam trap	Use	Beam trap	Use	Beam trap	Use	Beam trap	Use
Ref. beam		Ref. beam		Ref. beam		Ref. beam
Measurement date	2025-01-31 16:27:00	Measurement date	2025-02-04 14:57:00	Measurement date	2025-01-06 17:36:00	Measurement date	2025-01-06 17:32:00
Photometric mode	%R	Photometric mode	%R	Photometric mode	%R	Photometric mode	%R
Measurement range	800 - 300 nm	Measurement range	800 - 300 nm	Measurement range	800 - 300 nm	Measurement range	800 - 300 nm
Data interval	1 nm	Data interval	1 nm	Data interval	1 nm	Data interval	1 nm
UV/Vis bandwidth	5.0 nm	UV/Vis bandwidth	5.0 nm	UV/Vis bandwidth	5.0 nm	UV/Vis bandwidth	5.0 nm
NIR bandwidth	20.0 nm	NIR bandwidth	20.0 nm	NIR bandwidth	20.0 nm	NIR bandwidth	20.0 nm
UV/Vis response	0.96 sec	UV/Vis response	0.96 sec	UV/Vis response	0.96 sec	UV/Vis response	0.96 sec
NIR response	0.96 sec	NIR response	0.96 sec	NIR response	0.96 sec	NIR response	0.96 sec
Scan mode	Continuous	Scan mode	Continuous	Scan mode	Continuous	Scan mode	Continuous
Scan speed	400 nm/min	Scan speed	400 nm/min	Scan speed	400 nm/min	Scan speed	400 nm/min
Change source at	340 nm	Change source at	340 nm	Change source at	340 nm	Change source at	340 nm
Change grating at	850 nm	Change grating at	850 nm	Change grating at	850 nm	Change grating at	850 nm
Light source	D2/WI	Light source	D2/WI	Light source	D2/WI	Light source	D2/WI
Filter exchange	Step	Filter exchange	Step	Filter exchange	Step	Filter exchange	Step
Correction	Baseline/Dark	Correction	Baseline/Dark	Correction	Baseline/Dark	Correction	Baseline/Dark
No. of cycles	1	No. of cycles	1	No. of cycles	1	No. of cycles	1

## Sheet: 2% Reference
TITLE	2%Ref	2% Reference Standard
DATA TYPE	ULTRAVIOLET SPECTRUM	Wavelength	Reflectance (Abs)	Reflectance (%)
ORIGIN	JASCO	300	0.0142	1.42
OWNER		301	0.0141	1.41
DATE	24/07/09	302	0.014	1.4
TIME	10:27:48	303	0.0141	1.41
SPECTROMETER/DATA SYSTEM		304	0.014	1.4
LOCALE	1033	305	0.014	1.4
RESOLUTION		306	0.0141	1.41
DELTAX	-1	307	0.0139	1.39
XUNITS	NANOMETERS	308	0.014	1.4
YUNITS	REFLECTANCE	309	0.014	1.4
FIRSTX	800	310	0.0139	1.39
LASTX	200	311	0.0139	1.39
NPOINTS	601	312	0.0139	1.39
FIRSTY	1.42957	313	0.0139	1.39
MAXY	1.58164	314	0.014	1.4
MINY	1.3302	315	0.0139	1.39
XYDATA		316	0.014	1.4
800	1.42957	317	0.0138	1.38
799	1.42888	318	0.0138	1.38
798	1.42829	319	0.0138	1.38
797	1.42759	320	0.0134	1.34
796	1.42743	321	0.0133	1.33
795	1.42709	322	0.0138	1.38
794	1.42633	323	0.0135	1.35
793	1.42573	324	0.0137	1.37
792	1.42515	325	0.014	1.4
791	1.4241	326	0.0139	1.39
790	1.42368	327	0.0137	1.37
789	1.42233	328	0.0133	1.33
788	1.4213	329	0.0135	1.35
787	1.42058	330	0.0137	1.37
786	1.4194	331	0.0138	1.38
785	1.41873	332	0.0138	1.38
784	1.41852	333	0.0137	1.37
783	1.41756	334	0.0136	1.36
782	1.4173	335	0.0134	1.34
781	1.4169	336	0.0137	1.37
780	1.41603	337	0.0136	1.36
779	1.41508	338	0.0139	1.39
778	1.41473	339	0.0135	1.35
777	1.41458	340	0.0136	1.36
776	1.41444	341	0.0136	1.36
775	1.41442	342	0.0135	1.35
774	1.41444	343	0.0134	1.34
773	1.41396	344	0.0135	1.35
772	1.41408	345	0.0134	1.34
771	1.41348	346	0.0134	1.34
770	1.41313	347	0.0135	1.35
769	1.41278	348	0.0135	1.35
768	1.41225	349	0.0134	1.34
767	1.41251	350	0.0135	1.35
766	1.41194	351	0.0136	1.36
765	1.4114	352	0.0133	1.33
764	1.41083	353	0.0136	1.36
763	1.41079	354	0.0135	1.35
762	1.41063	355	0.0133	1.33
761	1.41013	356	0.0135	1.35
760	1.40937	357	0.0133	1.33
759	1.40882	358	0.0135	1.35
758	1.40801	359	0.0135	1.35
757	1.40762	360	0.0134	1.34
756	1.40707	361	0.0134	1.34
755	1.40654	362	0.0133	1.33
754	1.40587	363	0.0134	1.34
753	1.4052	364	0.0135	1.35
752	1.40472	365	0.0135	1.35
751	1.40391	366	0.0135	1.35
750	1.40302	367	0.0135	1.35
749	1.40232	368	0.0135	1.35
748	1.40227	369	0.0135	1.35
747	1.40146	370	0.0134	1.34
746	1.40041	371	0.0134	1.34
745	1.39992	372	0.0134	1.34
744	1.3999	373	0.0136	1.36
743	1.39963	374	0.0133	1.33
742	1.39928	375	0.0135	1.35
741	1.3997	376	0.0135	1.35
740	1.40025	377	0.0136	1.36
739	1.39959	378	0.0133	1.33
738	1.39896	379	0.013	1.3
737	1.39862	380	0.0133	1.33
736	1.39807	381	0.0133	1.33
735	1.39757	382	0.0134	1.34
734	1.39706	383	0.0133	1.33
733	1.39707	384	0.0133	1.33
732	1.39678	385	0.0133	1.33
731	1.39592	386	0.0133	1.33
730	1.39582	387	0.0133	1.33
729	1.39495	388	0.0133	1.33
728	1.39456	389	0.0133	1.33
727	1.39415	390	0.0133	1.33
726	1.39368	391	0.0133	1.33
725	1.39309	392	0.0133	1.33
724	1.39309	393	0.0133	1.33
723	1.39291	394	0.0133	1.33
722	1.39278	395	0.0133	1.33
721	1.39255	396	0.0133	1.33
720	1.39214	397	0.0133	1.33
719	1.39182	398	0.0133	1.33
718	1.39139	399	0.0133	1.33
717	1.39095	400	0.0133	1.33
716	1.39055	401	0.0133	1.33
715	1.39029	402	0.0133	1.33
714	1.38961	403	0.0133	1.33
713	1.3896	404	0.0133	1.33
712	1.38942	405	0.0133	1.33
711	1.38934	406	0.0133	1.33
710	1.38918	407	0.0133	1.33
709	1.38904	408	0.0133	1.33
708	1.38856	409	0.0133	1.33
707	1.38779	410	0.0132	1.32
706	1.38716	411	0.0133	1.33
705	1.38666	412	0.0133	1.33
704	1.38619	413	0.0133	1.33
703	1.38568	414	0.0133	1.33
702	1.38515	415	0.0132	1.32
701	1.38472	416	0.0133	1.33
700	1.38452	417	0.0133	1.33
699	1.38446	418	0.0133	1.33
698	1.38426	419	0.0132	1.32
697	1.384	420	0.0132	1.32
696	1.38392	421	0.0132	1.32
695	1.38322	422	0.0132	1.32
694	1.38272	423	0.0132	1.32
693	1.38257	424	0.0132	1.32
692	1.38209	425	0.0132	1.32
691	1.38194	426	0.0132	1.32
690	1.38167	427	0.0132	1.32
689	1.38117	428	0.0133	1.33
688	1.38044	429	0.0132	1.32
687	1.37959	430	0.0132	1.32
686	1.3789	431	0.0132	1.32
685	1.37824	432	0.0132	1.32
684	1.37728	433	0.0132	1.32
683	1.37639	434	0.0132	1.32
682	1.37521	435	0.0132	1.32
681	1.37449	436	0.0132	1.32
680	1.37371	437	0.0132	1.32
679	1.37305	438	0.0132	1.32
678	1.37212	439	0.0132	1.32
677	1.37154	440	0.0132	1.32
676	1.37114	441	0.0132	1.32
675	1.37056	442	0.0132	1.32
674	1.36971	443	0.0132	1.32
673	1.36944	444	0.0132	1.32
672	1.369	445	0.0132	1.32
671	1.36862	446	0.0132	1.32
670	1.36823	447	0.0132	1.32
669	1.36799	448	0.0132	1.32
668	1.36761	449	0.0132	1.32
667	1.36728	450	0.0132	1.32
666	1.36698	451	0.0132	1.32
665	1.36634	452	0.0132	1.32
664	1.3659	453	0.0132	1.32
663	1.36563	454	0.0132	1.32
662	1.36546	455	0.0131	1.31
661	1.3649	456	0.0132	1.32
660	1.36429	457	0.0131	1.31
659	1.36404	458	0.0131	1.31
658	1.36385	459	0.0132	1.32
657	1.36296	460	0.0132	1.32
656	1.36279	461	0.0131	1.31
655	1.36254	462	0.0131	1.31
654	1.36256	463	0.0131	1.31
653	1.36217	464	0.0131	1.31
652	1.3619	465	0.0131	1.31
651	1.36125	466	0.0131	1.31
650	1.36123	467	0.0131	1.31
649	1.36099	468	0.0132	1.32
648	1.36043	469	0.0132	1.32
647	1.36005	470	0.0131	1.31
646	1.35995	471	0.0132	1.32
645	1.35941	472	0.0132	1.32
644	1.35915	473	0.0132	1.32
643	1.35872	474	0.0132	1.32
642	1.35813	475	0.0132	1.32
641	1.35812	476	0.0132	1.32
640	1.35775	477	0.0132	1.32
639	1.3572	478	0.0132	1.32
638	1.35651	479	0.0132	1.32
637	1.35588	480	0.0132	1.32
636	1.3556	481	0.0132	1.32
635	1.35552	482	0.0132	1.32
634	1.35467	483	0.0132	1.32
633	1.35409	484	0.0132	1.32
632	1.3542	485	0.0132	1.32
631	1.35386	486	0.0132	1.32
630	1.3532	487	0.0132	1.32
629	1.35311	488	0.0132	1.32
628	1.35292	489	0.0132	1.32
627	1.3528	490	0.0132	1.32
626	1.3527	491	0.0132	1.32
625	1.35228	492	0.0132	1.32
624	1.3516	493	0.0132	1.32
623	1.35143	494	0.0132	1.32
622	1.35104	495	0.0132	1.32
621	1.35105	496	0.0132	1.32
620	1.35114	497	0.0131	1.31
619	1.35089	498	0.0131	1.31
618	1.35119	499	0.0131	1.31
617	1.35092	500	0.0131	1.31
616	1.35039	501	0.0131	1.31
615	1.34988	502	0.0131	1.31
614	1.34957	503	0.0131	1.31
613	1.34952	504	0.0131	1.31
612	1.34883	505	0.0131	1.31
611	1.34839	506	0.0131	1.31
610	1.34835	507	0.0131	1.31
609	1.34802	508	0.0131	1.31
608	1.34756	509	0.0131	1.31
607	1.34717	510	0.0131	1.31
606	1.34681	511	0.0131	1.31
605	1.34647	512	0.0131	1.31
604	1.34617	513	0.0132	1.32
603	1.34574	514	0.0132	1.32
602	1.34494	515	0.0132	1.32
601	1.34472	516	0.0131	1.31
600	1.34431	517	0.0131	1.31
599	1.34408	518	0.0131	1.31
598	1.34383	519	0.0132	1.32
597	1.34339	520	0.0132	1.32
596	1.34315	521	0.0132	1.32
595	1.34325	522	0.0132	1.32
594	1.34281	523	0.0132	1.32
593	1.34235	524	0.0132	1.32
592	1.34213	525	0.0132	1.32
591	1.34214	526	0.0132	1.32
590	1.34182	527	0.0132	1.32
589	1.34159	528	0.0132	1.32
588	1.34165	529	0.0132	1.32
587	1.34122	530	0.0132	1.32
586	1.3411	531	0.0132	1.32
585	1.34085	532	0.0132	1.32
584	1.34073	533	0.0132	1.32
583	1.34039	534	0.0132	1.32
582	1.34026	535	0.0132	1.32
581	1.34023	536	0.0132	1.32
580	1.34026	537	0.0132	1.32
579	1.3402	538	0.0132	1.32
578	1.33982	539	0.0132	1.32
577	1.33973	540	0.0132	1.32
576	1.33918	541	0.0132	1.32
575	1.33889	542	0.0132	1.32
574	1.33888	543	0.0132	1.32
573	1.33873	544	0.0132	1.32
572	1.3385	545	0.0132	1.32
571	1.33821	546	0.0132	1.32
570	1.33816	547	0.0132	1.32
569	1.33809	548	0.0132	1.32
568	1.33824	549	0.0132	1.32
567	1.33842	550	0.0132	1.32
566	1.33809	551	0.0132	1.32
565	1.33761	552	0.0132	1.32
564	1.33726	553	0.0132	1.32
563	1.33685	554	0.0132	1.32
562	1.3371	555	0.0132	1.32
561	1.33702	556	0.0132	1.32
560	1.33691	557	0.0132	1.32
559	1.33643	558	0.0132	1.32
558	1.33611	559	0.0133	1.33
557	1.33599	560	0.0133	1.33
556	1.33555	561	0.0133	1.33
555	1.33566	562	0.0133	1.33
554	1.33521	563	0.0132	1.32
553	1.33481	564	0.0132	1.32
552	1.33461	565	0.0132	1.32
551	1.33454	566	0.0132	1.32
550	1.33426	567	0.0132	1.32
549	1.33447	568	0.0132	1.32
548	1.33455	569	0.0132	1.32
547	1.33437	570	0.0133	1.33
546	1.33394	571	0.0133	1.33
545	1.3339	572	0.0133	1.33
544	1.33385	573	0.0132	1.32
543	1.33379	574	0.0132	1.32
542	1.33382	575	0.0133	1.33
541	1.33363	576	0.0133	1.33
540	1.33387	577	0.0133	1.33
539	1.33349	578	0.0132	1.32
538	1.33351	579	0.0133	1.33
537	1.33389	580	0.0133	1.33
536	1.33362	581	0.0133	1.33
535	1.33278	582	0.0133	1.33
534	1.33314	583	0.0133	1.33
533	1.33281	584	0.0133	1.33
532	1.3326	585	0.0133	1.33
531	1.33238	586	0.0133	1.33
530	1.33202	587	0.0133	1.33
529	1.33165	588	0.0133	1.33
528	1.33174	589	0.0133	1.33
527	1.33156	590	0.0133	1.33
526	1.33125	591	0.0133	1.33
525	1.33119	592	0.0133	1.33
524	1.33111	593	0.0133	1.33
523	1.33122	594	0.0133	1.33
522	1.33118	595	0.0133	1.33
521	1.33067	596	0.0133	1.33
520	1.33054	597	0.0133	1.33
519	1.33092	598	0.0133	1.33
518	1.33107	599	0.0133	1.33
517	1.33111	600	0.0133	1.33
516	1.33093	601	0.0133	1.33
515	1.33123	602	0.0133	1.33
514	1.33172	603	0.0133	1.33
513	1.33209	604	0.0133	1.33
512	1.33192	605	0.0133	1.33
511	1.33206	606	0.0133	1.33
510	1.33046	607	0.0133	1.33
509	1.33044	608	0.0133	1.33
508	1.33061	609	0.0134	1.34
507	1.33095	610	0.0134	1.34
506	1.33128	611	0.0134	1.34
505	1.33131	612	0.0134	1.34
504	1.3316	613	0.0134	1.34
503	1.33123	614	0.0134	1.34
502	1.33103	615	0.0134	1.34
501	1.33072	616	0.0134	1.34
500	1.33049	617	0.0134	1.34
499	1.3304	618	0.0134	1.34
498	1.33046	619	0.0134	1.34
497	1.33053	620	0.0134	1.34
496	1.33047	621	0.0134	1.34
495	1.3302	622	0.0134	1.34
494	1.33061	623	0.0134	1.34
493	1.33091	624	0.0134	1.34
492	1.33117	625	0.0134	1.34
491	1.33125	626	0.0134	1.34
490	1.33141	627	0.0134	1.34
489	1.33126	628	0.0134	1.34
488	1.33103	629	0.0134	1.34
487	1.33125	630	0.0134	1.34
486	1.33157	631	0.0134	1.34
485	1.33159	632	0.0134	1.34
484	1.33221	633	0.0134	1.34
483	1.33238	634	0.0134	1.34
482	1.33233	635	0.0134	1.34
481	1.33238	636	0.0135	1.35
480	1.33279	637	0.0135	1.35
479	1.3332	638	0.0134	1.34
478	1.33321	639	0.0134	1.34
477	1.3333	640	0.0135	1.35
476	1.33344	641	0.0135	1.35
475	1.33369	642	0.0135	1.35
474	1.33377	643	0.0135	1.35
473	1.33404	644	0.0135	1.35
472	1.33455	645	0.0135	1.35
471	1.3351	646	0.0135	1.35
470	1.33507	647	0.0135	1.35
469	1.33541	648	0.0135	1.35
468	1.33554	649	0.0135	1.35
467	1.33543	650	0.0135	1.35
466	1.3357	651	0.0135	1.35
465	1.33594	652	0.0135	1.35
464	1.33607	653	0.0135	1.35
463	1.336	654	0.0135	1.35
462	1.33609	655	0.0135	1.35
461	1.33578	656	0.0135	1.35
460	1.3355	657	0.0135	1.35
459	1.33561	658	0.0135	1.35
458	1.33575	659	0.0135	1.35
457	1.33584	660	0.0136	1.36
456	1.33543	661	0.0136	1.36
455	1.33542	662	0.0136	1.36
454	1.33549	663	0.0136	1.36
453	1.33557	664	0.0136	1.36
452	1.33576	665	0.0136	1.36
451	1.33615	666	0.0136	1.36
450	1.33611	667	0.0136	1.36
449	1.33585	668	0.0136	1.36
448	1.33599	669	0.0136	1.36
447	1.33598	670	0.0136	1.36
446	1.33557	671	0.0136	1.36
445	1.33536	672	0.0136	1.36
444	1.33559	673	0.0136	1.36
443	1.33591	674	0.0136	1.36
442	1.33562	675	0.0136	1.36
441	1.33527	676	0.0136	1.36
440	1.33524	677	0.0136	1.36
439	1.33513	678	0.0136	1.36
438	1.33575	679	0.0136	1.36
437	1.33563	680	0.0136	1.36
436	1.33582	681	0.0136	1.36
435	1.33584	682	0.0136	1.36
434	1.33606	683	0.0137	1.37
433	1.33603	684	0.0137	1.37
432	1.336	685	0.0137	1.37
431	1.3363	686	0.0137	1.37
430	1.33613	687	0.0137	1.37
429	1.33647	688	0.0137	1.37
428	1.3366	689	0.0137	1.37
427	1.33664	690	0.0137	1.37
426	1.33755	691	0.0137	1.37
425	1.33801	692	0.0137	1.37
424	1.33815	693	0.0137	1.37
423	1.33837	694	0.0137	1.37
422	1.33811	695	0.0137	1.37
421	1.33837	696	0.0137	1.37
420	1.33854	697	0.0137	1.37
419	1.33909	698	0.0138	1.38
418	1.33959	699	0.0137	1.37
417	1.34007	700	0.0138	1.38
416	1.34028	701	0.0138	1.38
415	1.34046	702	0.0138	1.38
414	1.34078	703	0.0138	1.38
413	1.34092	704	0.0138	1.38
412	1.34106	705	0.0138	1.38
411	1.34199	706	0.0138	1.38
410	1.34252	707	0.0138	1.38
409	1.34243	708	0.0138	1.38
408	1.34349	709	0.0138	1.38
407	1.34404	710	0.0138	1.38
406	1.34467	711	0.0138	1.38
405	1.3454	712	0.0138	1.38
404	1.34563	713	0.0138	1.38
403	1.34575	714	0.0138	1.38
402	1.34567	715	0.0138	1.38
401	1.34596	716	0.0138	1.38
400	1.34633	717	0.0139	1.39
399	1.3475	718	0.0139	1.39
398	1.34789	719	0.0139	1.39
397	1.34875	720	0.0139	1.39
396	1.34874	721	0.0139	1.39
395	1.349	722	0.0139	1.39
394	1.34868	723	0.0139	1.39
393	1.34942	724	0.0139	1.39
392	1.34943	725	0.0139	1.39
391	1.34931	726	0.0139	1.39
390	1.3497	727	0.0139	1.39
389	1.34962	728	0.0139	1.39
388	1.34979	729	0.0139	1.39
387	1.35088	730	0.0139	1.39
386	1.3517	731	0.0139	1.39
385	1.35266	732	0.0139	1.39
384	1.35301	733	0.0139	1.39
383	1.35349	734	0.0139	1.39
382	1.35353	735	0.014	1.4
381	1.3536	736	0.0139	1.39
380	1.35414	737	0.0139	1.39
379	1.35471	738	0.014	1.4
378	1.35514	739	0.014	1.4
377	1.35605	740	0.014	1.4
376	1.35622	741	0.0139	1.39
375	1.35761	742	0.014	1.4
374	1.35799	743	0.014	1.4
373	1.35793	744	0.014	1.4
372	1.3577	745	0.014	1.4
371	1.35803	746	0.014	1.4
370	1.35923	747	0.014	1.4
369	1.35841	748	0.014	1.4
368	1.35876	749	0.014	1.4
367	1.35952	750	0.014	1.4
366	1.36069	751	0.014	1.4
365	1.36097	752	0.014	1.4
364	1.36296	753	0.014	1.4
363	1.36364	754	0.014	1.4
362	1.36437	755	0.014	1.4
361	1.36455	756	0.0141	1.41
360	1.36651	757	0.0141	1.41
359	1.36861	758	0.0141	1.41
358	1.37012	759	0.0141	1.41
357	1.37036	760	0.0141	1.41
356	1.37102	761	0.0141	1.41
355	1.37106	762	0.0141	1.41
354	1.3711	763	0.0141	1.41
353	1.37225	764	0.0141	1.41
352	1.37231	765	0.0141	1.41
351	1.37408	766	0.0141	1.41
350	1.37428	767	0.0141	1.41
349	1.37507	768	0.0141	1.41
348	1.37525	769	0.0141	1.41
347	1.3784	770	0.0141	1.41
346	1.37859	771	0.0142	1.42
345	1.37887	772	0.0141	1.41
344	1.3773	773	0.0141	1.41
343	1.3773	774	0.0142	1.42
342	1.37875	775	0.0142	1.42
341	1.3802	776	0.0142	1.42
340	1.3803	777	0.0141	1.41
339	1.38147	778	0.0142	1.42
338	1.38274	779	0.0142	1.42
337	1.38315	780	0.0142	1.42
336	1.38456	781	0.0142	1.42
335	1.38624	782	0.0142	1.42
334	1.38719	783	0.0143	1.43
333	1.38785	784	0.0142	1.42
332	1.3882	785	0.0142	1.42
331	1.38877	786	0.0142	1.42
330	1.39095	787	0.0142	1.42
329	1.39084	788	0.0142	1.42
328	1.3932	789	0.0142	1.42
327	1.39457	790	0.0143	1.43
326	1.39617	791	0.0143	1.43
325	1.39757	792	0.0143	1.43
324	1.3978	793	0.0142	1.42
323	1.39916	794	0.0143	1.43
322	1.39967	795	0.0143	1.43
321	1.4017	796	0.0143	1.43
320	1.40278	797	0.0143	1.43
319	1.40382	798	0.0143	1.43
318	1.40639	799	0.0143	1.43
317	1.40881	800	0.0143	1.43
316	1.41154			0
315	1.41373			0
314	1.41537			0
313	1.41783			0
312	1.41923			0
311	1.42083			0
310	1.42263			0
309	1.42356			0
308	1.42553			0
307	1.42758			0
306	1.43016			0
305	1.43183			0
304	1.43525			0
303	1.43862			0
302	1.43965			0
301	1.44162			0
300	1.44367			0
299	1.44549			0
298	1.44681			0
297	1.44893			0
296	1.45128			0
295	1.45448			0
294	1.45703			0
293	1.46045			0
292	1.46409			0
291	1.46721			0
290	1.47067			0
289	1.47351			0
288	1.47708			0
287	1.48076			0
286	1.48524			0
285	1.48918			0
284	1.4925			0
283	1.49627			0
282	1.50075			0
281	1.50469			0
280	1.50988			0
279	1.512			0
278	1.51514			0
277	1.51796			0
276	1.51992			0
275	1.52274			0
274	1.52536			0
273	1.52806			0
272	1.52823			0
271	1.52959			0
270	1.53022			0
269	1.53235			0
268	1.53383			0
267	1.535			0
266	1.53528			0
265	1.53586			0
264	1.53485			0
263	1.53668			0
262	1.53748			0
261	1.5393			0
260	1.53957			0
259	1.54012			0
258	1.54194			0
257	1.54354			0
256	1.54659			0
255	1.54722			0
254	1.54944			0
253	1.54895			0
252	1.54956			0
251	1.55108			0
250	1.55286			0
249	1.55435			0
248	1.55626			0
247	1.55739			0
246	1.55844			0
245	1.55905			0
244	1.56134			0
243	1.56236			0
242	1.56261			0
241	1.56301			0
240	1.56425			0
239	1.56577			0
238	1.56473			0
237	1.56615			0
236	1.56746			0
235	1.56903			0
234	1.56931			0
233	1.56964			0
232	1.57019			0
231	1.5708			0
230	1.57259			0
229	1.57345			0
228	1.57255			0
227	1.57234			0
226	1.5721			0
225	1.57167			0
224	1.56939			0
223	1.56558			0
222	1.56415			0
221	1.56226			0
220	1.56008			0
219	1.55619			0
218	1.55305			0
217	1.55067			0
216	1.54911			0
215	1.54764			0
214	1.54334			0
213	1.5398			0
212	1.53716			0
211	1.53582			0
210	1.53475			0
209	1.5368			0
208	1.53845			0
207	1.54239			0
206	1.55148			0
205	1.55648			0
204	1.56143			0
203	1.56494			0
202	1.57109			0
201	1.57928			0
200	1.58164			0
##### Extended Information
[Comments]
Sample name	2%Ref
Comment
Username
Division
Organization	University of Notre Dame
[Detailed Information]
Creation date	2024-07-09 10:27:00
Data array type	Linear data array
Horizontal axis	Wavelength [nm]
Vertical axis	%R
Start	800 nm
End	200 nm
Data interval	1 nm
Data points	601
[Measurement Information]
Instrument name	V-770
Model name	V-770
Serial No.	G123261801
Accessory	ISN-923
Accessory S/N	C064261890
Beam trap	Use
Ref. beam
Measurement date	2024-07-09 10:22:00
Photometric mode	%R
Measurement range	800 - 200 nm
Data interval	1 nm
UV/Vis bandwidth	5.0 nm
NIR bandwidth	20.0 nm
UV/Vis response	0.96 sec
NIR response	0.96 sec
Scan mode	Continuous
Scan speed	1000 nm/min
Change source at	340 nm
Change grating at	850 nm
Light source	D2/WI
Filter exchange	Step
Correction	Baseline/Dark
No. of cycles	1
